# Supplementary material for: 2-Amino­benzoic acid–4-[2-(pyridin-4-yl)eth­yl]pyridine (2/1)
Source: Acta Crystallogr Sect E Struct Rep Online. 2013 Oct 5;69(Pt 11):o1616. doi: 10.1107/S1600536813027128 (PMC3884291; doi:10.1107/S1600536813027128)
Supplement: Supplementary file 2 [file e-69-o1616-Isup2.hkl]

#
# h,k,l, Fc-squared, Fo-squared, sigma(Fo-squared) and status flag
#
data_I
_shelx_title ' cd0331a'
_shelx_refln_list_code          4
_shelx_F_calc_maximum       72.52
_exptl_crystal_F_000       484.00
_reflns_d_resolution_high  0.7697
 
loop_
 _symmetry_equiv_pos_as_xyz
 'x, y, z'
 '-x, y+1/2, -z+1/2'
 '-x, -y, -z'
 'x, -y-1/2, z-1/2'
 
_cell_length_a    11.3048
_cell_length_b    11.1022
_cell_length_c     8.8737
_cell_angle_alpha  90.000
_cell_angle_beta   94.565
_cell_angle_gamma  90.000
 
_shelx_F_squared_multiplier     1.000
 
loop_
 _refln_index_h
 _refln_index_k
 _refln_index_l
 _refln_F_squared_calc
 _refln_F_squared_meas
 _refln_F_squared_sigma
 _refln_observed_status
   2   0   0     2140.87     1887.79     12.14 o
   3   0   0     1769.23     1597.91     11.50 o
   4   0   0     1978.97     2446.80     16.21 o
   5   0   0      339.20      321.44      2.87 o
   6   0   0      532.86      510.74     12.02 o
   7   0   0      732.03      713.65      8.92 o
   8   0   0        1.29        1.43      0.59 o
   9   0   0       84.57       91.54      3.29 o
  10   0   0      110.96      112.60      5.93 o
  11   0   0      187.44      185.36      4.82 o
  12   0   0      274.64      287.43      4.46 o
  13   0   0        5.51        4.42      0.77 o
  14   0   0       18.34       11.22      1.82 o
   1   1   0       25.52       20.43      1.35 o
   2   1   0       44.89       32.73      0.80 o
   3   1   0      749.83      735.73     19.82 o
   4   1   0     3811.36     3578.16    142.26 o
   5   1   0        1.33        4.84      1.17 o
   6   1   0       14.48       16.27      1.11 o
   7   1   0        8.89        6.28      0.91 o
   8   1   0      127.36      145.36      4.81 o
   9   1   0        0.16        1.77      0.42 o
  10   1   0       38.71       33.77      2.35 o
  11   1   0        0.65        1.99      0.60 o
  12   1   0       83.29       88.03      3.28 o
  13   1   0       12.10       10.38      0.99 o
  14   1   0        7.11        4.51      0.78 o
   1   2   0      961.42      907.45      9.81 o
   2   2   0        0.05        9.41      1.71 o
   3   2   0      100.87       97.68      2.14 o
   4   2   0      132.98      143.03      3.53 o
   5   2   0        2.29        2.00      0.66 o
   6   2   0       56.33       44.95      1.70 o
   7   2   0       28.49       25.46      1.58 o
   8   2   0       41.94       33.27      3.66 o
   9   2   0       68.56       78.84      5.04 o
  10   2   0       53.88       52.37      2.46 o
  11   2   0      140.23      142.58      2.89 o
  12   2   0       54.66       49.82      2.31 o
  13   2   0       20.24       19.08      1.52 o
  14   2   0       53.67       47.82      2.39 o
   1   3   0      414.76      363.16      2.15 o
   2   3   0       89.99       78.60      1.54 o
   3   3   0      364.13      321.73      2.53 o
   4   3   0      551.51      609.93      7.73 o
   5   3   0       57.87       60.74      1.54 o
   6   3   0      686.58      717.83     38.10 o
   7   3   0      298.11      301.03      2.37 o
   8   3   0      148.07      149.33      2.97 o
   9   3   0      122.73      123.56      3.45 o
  10   3   0       16.87       16.86      1.16 o
  11   3   0        1.70        3.66      0.69 o
  12   3   0       48.00       50.09      2.38 o
  13   3   0        0.59        0.58      0.37 o
  14   3   0       23.20       20.05      1.55 o
   1   4   0       15.72       12.65      1.27 o
   2   4   0       67.58       74.71      1.65 o
   3   4   0      704.48      758.24     15.89 o
   4   4   0      132.56      134.01      3.89 o
   5   4   0       54.13       57.87      4.10 o
   6   4   0      981.99     1009.28     11.57 o
   7   4   0       23.07       25.79      2.05 o
   8   4   0      619.49      666.02      9.23 o
   9   4   0        1.86        0.35      0.47 o
  10   4   0       43.37       40.31      2.45 o
  11   4   0       25.40       23.65      1.04 o
  12   4   0        6.50        5.37      0.63 o
  13   4   0        0.70        1.56      0.68 o
  14   4   0       39.37       37.56      2.76 o
   1   5   0      123.39      124.36      2.74 o
   2   5   0      128.47      134.67      3.37 o
   3   5   0     1487.71     1621.22     51.21 o
   4   5   0       67.96       77.58      3.10 o
   5   5   0      145.35      136.85      2.08 o
   6   5   0       91.29       99.25      2.10 o
   7   5   0      117.70      123.82      2.29 o
   8   5   0      105.75      108.24      6.04 o
   9   5   0       10.62        8.82      2.75 o
  10   5   0       26.79       26.58      1.46 o
  11   5   0      134.01      139.25      3.84 o
  12   5   0       35.23       38.20      3.31 o
  13   5   0        5.65        4.57      0.90 o
   0   6   0     1311.81     1408.57      6.27 o
   1   6   0      125.52      135.40      3.78 o
   2   6   0       64.07       61.90      1.56 o
   3   6   0      103.83      129.72      2.37 o
   4   6   0        2.43       -0.16      0.36 o
   5   6   0        6.52        6.30      0.48 o
   6   6   0      141.28      142.90      5.73 o
   7   6   0       16.07        9.96      1.01 o
   8   6   0      540.03      556.61      8.65 o
   9   6   0       21.67       19.87      1.53 o
  10   6   0       11.03        9.25      1.42 o
  11   6   0       36.95       31.06      3.08 o
  12   6   0        0.11        0.14      0.41 o
  13   6   0       15.21       14.28      1.84 o
   1   7   0        0.41        1.43      0.29 o
   2   7   0        0.01        0.39      0.20 o
   3   7   0       32.15       41.44      1.77 o
   4   7   0      194.52      189.09      7.49 o
   5   7   0        6.29        3.10      1.32 o
   6   7   0       37.74       37.35      2.38 o
   7   7   0       19.50       16.09      3.73 o
   8   7   0      197.29      202.94      4.78 o
   9   7   0        1.36        1.47      0.29 o
  10   7   0        0.01        0.12      0.31 o
  11   7   0      447.72      458.69      9.72 o
  12   7   0       30.93       19.95      4.49 o
   0   8   0        1.38        1.41      0.77 o
   1   8   0       22.80       18.07      1.82 o
   2   8   0      165.23      153.59      3.05 o
   3   8   0        0.79        1.05      0.24 o
   4   8   0        1.18        2.30      0.41 o
   5   8   0      131.88      130.52      5.71 o
   6   8   0      120.26      105.65      3.59 o
   7   8   0      184.18      160.63      8.76 o
   8   8   0        6.01        5.23      0.60 o
   9   8   0      122.67      117.32      4.02 o
  10   8   0       30.12       22.92      4.50 o
  11   8   0       39.42       34.34      5.25 o
  12   8   0        6.37        3.62      1.17 o
   1   9   0      199.05      199.79     26.31 o
   2   9   0       90.29       87.45      3.97 o
   3   9   0      211.30      220.72      4.20 o
   4   9   0       23.93       24.78      1.73 o
   5   9   0      773.40      822.93     21.58 o
   6   9   0       46.71       39.76      2.91 o
   7   9   0      129.27      113.33      5.89 o
   8   9   0       32.93       30.28      2.70 o
   9   9   0        2.89        1.12      0.31 o
  10   9   0       17.78       13.92      3.06 o
  11   9   0       56.29       35.92      6.05 o
   0  10   0      260.24      251.21      5.51 o
   1  10   0       46.14       45.96      2.85 o
   2  10   0      632.54      659.34      8.82 o
   3  10   0      354.95      326.49      8.09 o
   4  10   0       39.35       45.60      3.52 o
   5  10   0     1352.76     1415.19     30.34 o
   6  10   0       68.13       64.65      4.75 o
   7  10   0      269.74      227.36     13.40 o
   8  10   0        3.33        3.01      0.59 o
   9  10   0        1.78        1.90      0.45 o
  10  10   0        6.54        4.95      0.71 o
   1  11   0       29.72       30.30      2.02 o
   2  11   0       34.46       38.10      3.33 o
   3  11   0       73.07       82.57      4.30 o
   4  11   0       21.23       23.91      2.98 o
   5  11   0      804.39      822.05     45.57 o
   6  11   0       67.30       60.33      5.49 o
   7  11   0        5.23        5.04      1.15 o
   8  11   0        0.64        2.03      0.73 o
   9  11   0      199.45      204.39      9.90 o
   0  12   0        2.87        5.77      1.49 o
   1  12   0       10.31        9.32      1.53 o
   2  12   0        1.60        1.72      1.42 o
   3  12   0       58.67       66.55      4.60 o
   4  12   0        6.50        4.21      0.46 o
   5  12   0      268.28      267.31     12.80 o
   6  12   0       83.91       92.71      7.37 o
   7  12   0       31.19       21.93      3.85 o
   8  12   0        2.53        1.74      0.51 o
   1  13   0        3.19        2.20      0.62 o
   2  13   0       13.67       13.85      6.21 o
   3  13   0       15.96       23.81      2.59 o
   4  13   0       21.23       26.67      2.36 o
   5  13   0       28.32       26.97      2.54 o
   6  13   0       21.34       25.49      1.99 o
   0  14   0       16.78       24.08      2.70 o
   1  14   0      107.47      131.68      7.76 o
   2  14   0        1.26        1.54      0.95 o
   3  14   0       29.11       26.61     16.15 o
 -14   1   1       77.68       80.26      2.19 o
 -13   1   1       23.00       22.47      1.84 o
 -12   1   1       16.57       19.23      1.08 o
 -11   1   1        1.19        0.93      0.51 o
 -10   1   1       90.11       90.61      2.46 o
  -9   1   1       56.19       55.66      2.61 o
  -8   1   1       17.46       18.97      1.76 o
  -7   1   1       52.40       57.12      1.26 o
  -6   1   1      172.40      175.81      3.68 o
  -5   1   1      692.56      691.50     11.41 o
  -4   1   1       75.67       83.02      1.87 o
  -2   1   1       53.97       40.99      1.31 o
  -1   1   1      449.72      440.17      5.68 o
   0   1   1     1550.04     1427.96     15.42 o
   1   1   1     3223.13     3010.83     13.67 o
   2   1   1      109.91      107.47      5.81 o
   3   1   1      950.52      915.75     17.61 o
   4   1   1     1443.20     1438.63     57.66 o
   5   1   1      228.67      223.23      6.18 o
   6   1   1      298.46      294.48      1.67 o
   7   1   1      535.76      521.54      1.86 o
   8   1   1      522.90      519.28      4.41 o
   9   1   1      745.40      761.38      7.39 o
  10   1   1       54.19       53.72      2.28 o
  11   1   1       96.35       97.31      2.93 o
  12   1   1        6.71        6.84      0.88 o
  13   1   1       24.03       19.75      1.28 o
  14   1   1        0.37        1.72      0.54 o
 -14   2   1        0.01        1.38      0.67 o
 -13   2   1       11.70       12.17      0.89 o
 -12   2   1       30.06       29.34      1.52 o
 -11   2   1      161.10      186.13      7.27 o
 -10   2   1       53.07       51.56      1.97 o
  -9   2   1      216.40      221.27      2.19 o
  -8   2   1       32.29       32.80      1.67 o
  -7   2   1     2210.33     2358.14     18.55 o
  -6   2   1       72.41       66.84      2.07 o
  -5   2   1      107.87      102.19      2.62 o
  -4   2   1       23.02       21.51      0.86 o
  -2   2   1      108.73       92.85      1.66 o
  -1   2   1       60.21       56.21      2.72 o
   0   2   1      101.44      106.42      1.64 o
   1   2   1     1122.88     1086.40     13.69 o
   2   2   1        3.49        4.95      2.31 o
   3   2   1      181.67      175.92      3.35 o
   4   2   1        0.85        0.32      0.42 o
   5   2   1      228.84      244.08     10.97 o
   6   2   1       46.67       52.50      2.95 o
   7   2   1       97.63       85.94      1.70 o
   8   2   1        3.49        1.49      0.36 o
   9   2   1      132.31      140.29      4.45 o
  10   2   1       42.59       43.39      2.25 o
  11   2   1       56.97       54.30      2.03 o
  12   2   1       30.08       25.00      1.20 o
  13   2   1      194.02      205.98      4.42 o
  14   2   1       63.09       64.06      2.78 o
 -14   3   1       11.41        9.39      1.51 o
 -13   3   1        1.13        0.89      0.52 o
 -12   3   1        1.49        1.52      0.42 o
 -11   3   1        2.14        1.87      0.42 o
 -10   3   1       41.40       40.69      1.72 o
  -9   3   1      123.89      123.53      2.71 o
  -8   3   1       21.40       25.38      1.47 o
  -7   3   1      156.88      139.95      3.04 o
  -6   3   1      669.38      736.78     14.92 o
  -5   3   1       57.23       53.69      1.80 o
  -4   3   1      236.33      259.91      3.52 o
  -3   3   1      124.27      142.66      3.04 o
  -2   3   1      195.95      187.41      3.97 o
  -1   3   1       39.87       48.13      2.71 o
   0   3   1      112.52      114.17      2.33 o
   1   3   1     1460.20     1284.91      9.16 o
   2   3   1        1.52        1.30      0.13 o
   3   3   1      232.72      253.18      3.95 o
   4   3   1       76.72       60.33      2.45 o
   5   3   1      444.83      506.63      5.06 o
   6   3   1       75.42       75.48      1.67 o
   7   3   1       13.45       10.23      0.67 o
   8   3   1       21.85       22.15      1.90 o
   9   3   1        6.72        5.91      1.46 o
  10   3   1        0.04       -0.60      0.40 o
  11   3   1       85.98       84.59      3.48 o
  12   3   1       89.78       93.16      2.60 o
  13   3   1       36.23       35.72      1.81 o
  14   3   1       89.82       95.99      4.55 o
 -14   4   1        4.44        4.67      0.78 o
 -13   4   1       12.43       13.12      1.21 o
 -12   4   1       42.77       52.17      4.01 o
 -11   4   1       61.78       64.13      3.13 o
 -10   4   1       65.64       63.08      2.37 o
  -9   4   1      281.56      276.97      4.66 o
  -8   4   1        0.27        0.46      0.31 o
  -7   4   1      181.31      216.11      3.63 o
  -6   4   1      733.41      770.06      5.62 o
  -5   4   1        3.88        4.05      0.85 o
  -4   4   1      213.37      198.45      2.48 o
  -3   4   1       50.75       57.95      2.31 o
  -2   4   1       25.24       26.63      1.13 o
  -1   4   1        9.90        5.72      0.85 o
   0   4   1      982.65     1002.60      7.53 o
   1   4   1        4.35        3.87      1.04 o
   2   4   1        0.15        0.26      0.06 o
   3   4   1      386.22      430.32      9.33 o
   4   4   1      761.24      887.87      4.46 o
   5   4   1      328.31      302.83      9.10 o
   6   4   1       71.76       79.19      2.07 o
   7   4   1       16.50       13.68      0.63 o
   8   4   1      170.56      174.01      3.08 o
   9   4   1       58.64       63.44      3.55 o
  10   4   1       27.83       30.19      2.08 o
  11   4   1        2.95        2.28      0.62 o
  12   4   1      270.09      272.43      9.18 o
  13   4   1       34.02       28.24      1.23 o
 -13   5   1       20.01       19.80      1.58 o
 -12   5   1       10.46        4.83      1.26 o
 -11   5   1      222.39      240.18      5.44 o
 -10   5   1        0.06        1.29      0.35 o
  -9   5   1       99.92       99.23      2.94 o
  -8   5   1       48.68       49.40      2.64 o
  -7   5   1       42.61       42.89      2.22 o
  -6   5   1      172.52      191.78      3.35 o
  -5   5   1       44.56       38.45      2.36 o
  -4   5   1        0.00        2.06      0.49 o
  -3   5   1     1258.79     1314.51     20.43 o
  -2   5   1      247.96      231.80      3.25 o
  -1   5   1      196.42      220.23      3.58 o
   0   5   1      757.04      847.15      3.13 o
   1   5   1      120.97      105.42      2.38 o
   2   5   1        0.20        0.04      0.35 o
   3   5   1     2190.58     2461.27     10.57 o
   4   5   1      295.97      302.94      7.19 o
   5   5   1     2635.11     2829.10     52.30 o
   6   5   1       57.85       50.74      2.60 o
   7   5   1      103.73      109.52      2.20 o
   8   5   1      402.60      405.64      6.71 o
   9   5   1        0.28        0.65      0.23 o
  10   5   1       19.74       19.14      2.08 o
  11   5   1       26.29       23.06      3.92 o
  12   5   1       79.01       71.73      7.18 o
  13   5   1        2.62        1.18      1.68 o
 -13   6   1        0.09        0.90      0.66 o
 -12   6   1        1.07        2.30      0.59 o
 -11   6   1      180.56      180.92      6.41 o
 -10   6   1       26.16       23.24      1.14 o
  -9   6   1       25.66       19.67      1.32 o
  -8   6   1       12.20        5.14      1.64 o
  -7   6   1       41.33       41.60      2.50 o
  -6   6   1       68.35       77.63      2.48 o
  -5   6   1       16.35       15.83      0.96 o
  -4   6   1      128.61      124.19      2.33 o
  -3   6   1       22.85       20.85      1.35 o
  -2   6   1        4.30        8.25      0.98 o
  -1   6   1      143.43      159.35      2.26 o
   0   6   1     1294.08     1462.62     22.32 o
   1   6   1      510.67      535.06      5.04 o
   2   6   1      377.92      361.85      1.25 o
   3   6   1      106.69      109.12      1.90 o
   4   6   1       12.47       24.90      2.77 o
   5   6   1       59.15       65.51      2.41 o
   6   6   1       14.50       16.30      4.88 o
   7   6   1      129.63      126.28      2.58 o
   8   6   1      290.70      296.93      7.21 o
   9   6   1      134.66      143.70      5.31 o
  10   6   1       12.35        8.86      1.83 o
  11   6   1        0.96        1.18      0.27 o
  12   6   1       32.44       29.25      3.02 o
  13   6   1       41.08       39.61      3.35 o
 -12   7   1       47.57       41.99      5.55 o
 -11   7   1       69.81       69.53      4.52 o
 -10   7   1       48.18       35.08     10.68 o
  -9   7   1        7.75        5.35      0.57 o
  -8   7   1       25.46       19.86      2.90 o
  -7   7   1        0.41        0.46      0.50 o
  -6   7   1       56.66       56.11      3.29 o
  -5   7   1       39.73       39.97      2.36 o
  -4   7   1      240.41      248.33      5.31 o
  -3   7   1      194.35      207.55      7.91 o
  -2   7   1      183.84      156.56      1.97 o
  -1   7   1      111.21      102.47      3.68 o
   0   7   1      200.02      217.41      2.80 o
   1   7   1        1.03        0.23      0.36 o
   2   7   1      177.91      153.71      3.66 o
   3   7   1       27.61        8.57      9.32 o
   4   7   1       86.46       66.51      4.76 o
   5   7   1       57.25       59.01      4.07 o
   6   7   1      180.22      176.00      7.49 o
   7   7   1        1.53        2.11      0.93 o
   8   7   1        1.82        1.69      0.65 o
   9   7   1        4.14        3.76      0.62 o
  10   7   1       22.45       17.74      2.35 o
  11   7   1       57.89       53.08      3.32 o
  12   7   1        4.24        4.97      0.91 o
 -12   8   1        6.49        4.15      0.81 o
 -11   8   1       88.50       91.96      5.51 o
 -10   8   1      109.10      106.05      3.05 o
  -9   8   1       21.62       15.12      0.86 o
  -8   8   1        2.44        2.50      0.40 o
  -7   8   1       35.39       33.02      2.25 o
  -6   8   1        3.61        3.46      1.85 o
  -5   8   1        0.51        0.58      0.55 o
  -4   8   1       16.37       12.88      3.82 o
  -3   8   1      129.24      118.02      2.45 o
  -2   8   1      239.61      224.66      3.60 o
  -1   8   1      259.91      281.83      6.85 o
   0   8   1      174.17      148.75      6.03 o
   1   8   1       89.43       89.05      3.93 o
   2   8   1      933.33      959.21      7.91 o
   3   8   1       54.05       53.14      3.30 o
   4   8   1       51.00       42.64      3.46 o
   5   8   1       82.68       77.59      3.22 o
   6   8   1        0.68        0.78      0.68 o
   7   8   1       35.29       30.79      3.71 o
   8   8   1      322.63      331.70      9.73 o
   9   8   1        0.00        0.27      0.34 o
  10   8   1       19.34       18.44      1.74 o
  11   8   1        3.96        3.03      0.49 o
  12   8   1        9.82        4.93      1.26 o
 -11   9   1        0.02        0.25      0.49 o
 -10   9   1      102.87       83.06      3.16 o
  -9   9   1       54.34       41.07     15.79 o
  -8   9   1      230.40      246.95     12.00 o
  -7   9   1       22.55       20.82      2.47 o
  -6   9   1       23.73       18.31      4.01 o
  -5   9   1      518.61      532.53     11.91 o
  -4   9   1       14.51       15.38      0.90 o
  -3   9   1      130.58      130.44      3.97 o
  -2   9   1       53.34       55.57      4.26 o
  -1   9   1      450.87      467.92      8.19 o
   0   9   1      381.78      365.24      5.26 o
   1   9   1       14.33       17.98      1.29 o
   2   9   1     1605.09     1656.46     14.91 o
   3   9   1      119.09      108.05      3.45 o
   4   9   1      464.73      401.85     16.16 o
   5   9   1       90.77       88.04      3.76 o
   6   9   1        7.56        3.12      0.81 o
   7   9   1       47.49       42.65      4.63 o
   8   9   1      221.01      201.38     10.42 o
   9   9   1        0.49        1.21      0.46 o
  10   9   1        0.34        0.65      0.32 o
  11   9   1        6.81        6.18      0.91 o
 -10  10   1        9.50        3.35      0.65 o
  -9  10   1       59.19       51.80      2.60 o
  -8  10   1      471.74      504.80     27.57 o
  -7  10   1       20.26       18.44      1.59 o
  -6  10   1       68.55       71.30      5.21 o
  -5  10   1        4.63        2.27      0.73 o
  -4  10   1        7.60        6.50      0.68 o
  -3  10   1        1.94        2.30      0.67 o
  -2  10   1        5.77        4.97      0.90 o
  -1  10   1        1.81        1.84      0.56 o
   0  10   1      265.88      272.24      7.78 o
   1  10   1       28.59       31.61      2.61 o
   2  10   1     1486.93     1524.65     25.16 o
   3  10   1       84.16       80.36      4.73 o
   4  10   1       46.09       35.75      4.32 o
   5  10   1       23.48       17.25      2.95 o
   6  10   1      204.63      188.31     12.71 o
   7  10   1       15.89       13.70      1.46 o
   8  10   1        6.67        7.41      2.06 o
   9  10   1       21.16       21.93      2.57 o
  10  10   1        2.17        1.68      0.47 o
  -9  11   1       25.65       18.97      2.71 o
  -8  11   1      636.86      626.71     26.41 o
  -7  11   1       11.92        9.09      1.82 o
  -6  11   1      181.00      185.07      6.41 o
  -5  11   1      173.68      177.27      3.18 o
  -4  11   1       28.28       27.41      5.06 o
  -3  11   1       28.71       32.71      2.26 o
  -2  11   1        8.36        7.19      0.93 o
  -1  11   1      135.01      149.98      5.28 o
   0  11   1      148.76      149.17      7.89 o
   1  11   1       39.14       42.80      4.34 o
   2  11   1      733.87      750.36     20.06 o
   3  11   1      187.86      183.91      4.30 o
   4  11   1      287.24      251.84     10.75 o
   5  11   1        3.89        3.02      0.85 o
   6  11   1       36.27       38.80      2.78 o
   7  11   1        2.19        1.59      0.80 o
   8  11   1       95.22       86.51     10.10 o
   9  11   1        0.03        1.35      0.32 o
  -8  12   1      415.64      462.92     86.89 o
  -7  12   1        7.76        5.26      1.50 o
  -6  12   1       11.10        4.26      1.22 o
  -5  12   1        2.68        5.36      1.24 o
  -4  12   1        0.89        0.62      0.90 o
  -3  12   1        4.64        1.47      1.56 o
  -2  12   1       86.48      103.09      5.37 o
  -1  12   1       34.62       31.73      2.97 o
   0  12   1        7.45        3.36      0.70 o
   1  12   1        2.08        3.13      0.69 o
   2  12   1       97.91       98.14      4.98 o
   3  12   1        7.38        6.88      0.97 o
   4  12   1        0.18        0.30      0.72 o
   5  12   1        0.36        1.51      0.46 o
   6  12   1      110.33      101.86      4.02 o
   7  12   1       59.50       68.59      5.00 o
  -6  13   1       53.30       75.34     11.46 o
  -5  13   1       33.04       32.26      9.95 o
  -4  13   1       81.57      102.12      8.45 o
  -3  13   1        0.13        2.03      1.76 o
  -2  13   1       40.04       53.16      3.37 o
  -1  13   1        6.46        7.50      3.84 o
   0  13   1        7.59        6.16      1.66 o
   1  13   1        0.38        1.54      0.72 o
   2  13   1        1.11        0.99      2.09 o
   3  13   1       33.33       27.46      1.93 o
   4  13   1        3.15        3.03      0.93 o
   5  13   1       10.32        8.30      1.39 o
   6  13   1        0.30        1.80      0.43 o
  -3  14   1       13.35       16.47      5.75 o
  -2  14   1        0.63       -0.10      0.66 o
  -1  14   1       98.47      102.13      6.02 o
   0  14   1       19.05       27.32      2.11 o
   1  14   1        0.19        0.98      0.44 o
   2  14   1       45.94       50.48      3.63 o
   3  14   1        0.01        3.42      0.88 o
 -14   0   2       31.41       28.17      2.03 o
 -13   0   2       35.14       37.75      2.66 o
 -12   0   2        7.57        6.02      1.33 o
 -11   0   2        0.03        0.33      0.87 o
 -10   0   2      175.62      176.39     18.21 o
  -9   0   2       10.27       15.51      2.38 o
  -8   0   2      264.89      263.72      2.99 o
  -7   0   2       53.61       50.20      1.76 o
  -5   0   2       25.65       20.23      1.72 o
  -4   0   2      165.63      168.70      7.21 o
  -2   0   2     3968.66     3944.27    313.85 o
  -1   0   2        0.89        7.45      1.10 o
   0   0   2     1354.91     1450.62     18.19 o
   1   0   2     2064.21     1960.43      6.59 o
   3   0   2      302.96      295.47      3.48 o
   4   0   2     3522.26     3393.70    190.93 o
   5   0   2     2237.59     2114.60      8.01 o
   6   0   2     4468.98     4536.65     16.12 o
   7   0   2      549.21      559.29      8.12 o
   8   0   2      344.24      365.68      5.72 o
   9   0   2       19.55       23.66      3.53 o
  10   0   2      258.84      262.82      5.48 o
  11   0   2       93.46       95.87      4.14 o
  12   0   2       18.35       20.06      4.91 o
  13   0   2       26.46       25.54      1.95 o
  14   0   2        8.31        7.03      1.28 o
 -14   1   2       12.57       10.87      1.19 o
 -13   1   2       29.42       28.12      2.47 o
 -12   1   2       45.19       42.24      1.99 o
 -11   1   2        8.50        5.67      1.31 o
 -10   1   2      324.31      350.87      8.91 o
  -9   1   2       14.89       15.92      1.10 o
  -8   1   2      107.02      109.76      4.01 o
  -7   1   2        1.50        0.73      0.17 o
  -6   1   2     4428.74     4415.73     17.43 o
  -5   1   2      184.18      165.64      3.54 o
  -4   1   2       65.68       54.46      1.56 o
  -3   1   2       74.92       56.74      2.12 o
  -2   1   2      471.76      414.01      2.58 o
  -1   1   2      102.23       96.08      3.55 o
   0   1   2      147.13      150.63      2.31 o
   1   1   2       61.62       52.85      3.10 o
   2   1   2      321.74      298.02      5.71 o
   3   1   2      245.10      260.54      2.60 o
   4   1   2       17.59       17.72      0.93 o
   5   1   2        0.02        0.21      0.63 o
   6   1   2        5.96        5.34      0.70 o
   7   1   2       80.54       73.56      2.81 o
   8   1   2       94.14       81.81      3.05 o
   9   1   2        0.41        0.20      2.51 o
  10   1   2      168.89      165.23      3.99 o
  11   1   2        0.62        1.66      0.39 o
  12   1   2      104.66      111.03      2.92 o
  13   1   2       15.08       11.66      0.85 o
  14   1   2       15.84       13.24      1.76 o
 -14   2   2        5.66        4.32      0.71 o
 -13   2   2        3.10        1.52      0.51 o
 -12   2   2       26.47       26.83      2.24 o
 -11   2   2        9.40        9.69      1.12 o
 -10   2   2       83.22       74.97      2.83 o
  -9   2   2      443.12      467.72      9.27 o
  -8   2   2       38.52       32.94      1.18 o
  -7   2   2       14.64       22.11      1.55 o
  -6   2   2     5259.53     5636.79    105.46 o
  -5   2   2       37.20       35.98      0.96 o
  -4   2   2      198.44      180.66     11.32 o
  -3   2   2       17.99       12.97      0.63 o
  -2   2   2      693.63      593.02      6.80 o
  -1   2   2      197.02      169.13      2.94 o
   0   2   2      131.60       99.06      1.43 o
   1   2   2     2650.31     2407.36     15.79 o
   2   2   2      278.69      290.43      1.63 o
   3   2   2      683.64      653.67     11.14 o
   4   2   2       63.27       63.99      2.26 o
   5   2   2      513.57      492.39      2.91 o
   6   2   2      209.00      213.44      3.50 o
   7   2   2        0.09        1.30      0.40 o
   8   2   2      171.08      177.35      2.97 o
   9   2   2        2.83        1.82      0.64 o
  10   2   2       44.98       43.36      2.47 o
  11   2   2       13.75       11.06      1.07 o
  12   2   2        8.11        4.97      0.71 o
  13   2   2       80.21       85.87      2.59 o
  14   2   2        0.59        1.27      0.40 o
 -14   3   2      121.19      136.69      4.35 o
 -13   3   2       16.15       12.58      2.43 o
 -12   3   2      163.99      169.36      4.61 o
 -11   3   2        0.36        0.81      0.36 o
 -10   3   2      856.24      893.17     11.38 o
  -9   3   2       45.48       49.48      7.45 o
  -8   3   2       10.99        9.61      1.73 o
  -7   3   2       73.20       72.92      4.89 o
  -6   3   2     2691.45     2912.28     11.16 o
  -5   3   2       26.43       22.54      1.02 o
  -4   3   2       28.73       27.86      1.82 o
  -3   3   2       18.48       15.20      0.59 o
  -2   3   2        0.02        0.03      0.08 o
  -1   3   2       11.93       17.62      0.69 o
   0   3   2       41.95       37.66      1.04 o
   1   3   2       69.96       76.41      1.70 o
   2   3   2     1395.68     1384.76      6.42 o
   3   3   2        1.47        5.46      0.46 o
   4   3   2       48.66       49.12      1.49 o
   5   3   2      558.14      554.77     22.33 o
   6   3   2       74.96       84.97      3.41 o
   7   3   2        2.60        1.60      0.33 o
   8   3   2        5.23        5.55      0.66 o
   9   3   2      151.14      147.75      2.99 o
  10   3   2       70.82       64.94      2.67 o
  11   3   2      163.83      161.06      2.09 o
  12   3   2      321.43      353.70      7.12 o
  13   3   2      237.60      256.42      3.23 o
 -14   4   2        0.80        1.12      0.41 o
 -13   4   2        7.94        5.70      0.91 o
 -12   4   2       16.82       15.31      3.58 o
 -11   4   2       67.67       72.19      3.68 o
 -10   4   2       96.63       91.06      2.50 o
  -9   4   2      253.03      274.36      3.11 o
  -8   4   2        9.90       11.07      2.00 o
  -7   4   2      167.39      175.37      5.14 o
  -6   4   2        3.64        1.12      0.20 o
  -5   4   2        8.70        9.54      0.62 o
  -4   4   2      366.31      358.83      1.78 o
  -3   4   2       12.62        9.56      0.50 o
  -2   4   2       13.49       13.58      0.50 o
  -1   4   2      228.60      214.53      4.27 o
   0   4   2     1679.87     1779.01     12.11 o
   1   4   2      147.92      150.65      3.77 o
   2   4   2     4025.37     4193.88    235.96 o
   3   4   2       18.45       18.27      1.23 o
   4   4   2       66.87       53.49      1.82 o
   5   4   2      390.22      393.33      7.28 o
   6   4   2       15.66       10.62      1.17 o
   7   4   2       45.85       44.63      2.06 o
   8   4   2       47.11       47.83      2.24 o
   9   4   2      166.99      167.64      3.79 o
  10   4   2        5.06        2.42      0.32 o
  11   4   2      252.65      259.76      6.43 o
  12   4   2      315.49      330.47      7.76 o
  13   4   2      449.13      459.51     25.29 o
 -13   5   2        4.98        3.42      0.68 o
 -12   5   2        3.34        1.62      0.43 o
 -11   5   2       10.28        7.72      0.94 o
 -10   5   2       75.32       77.34      2.76 o
  -9   5   2       39.88       42.84      3.30 o
  -8   5   2        0.01        0.74      0.63 o
  -7   5   2       32.75       34.23      1.72 o
  -6   5   2        4.05        1.71      0.35 o
  -5   5   2        0.77        0.59      0.22 o
  -4   5   2       20.51       27.49      1.37 o
  -3   5   2      723.22      776.40     12.61 o
  -2   5   2      321.96      334.17      1.44 o
  -1   5   2      162.70      163.50      3.17 o
   0   5   2      528.76      558.40      2.56 o
   1   5   2      226.12      299.07      1.42 o
   2   5   2      238.25      235.44     11.56 o
   3   5   2       80.38       88.35      6.51 o
   4   5   2      226.50      213.41      6.84 o
   5   5   2      400.10      439.96      9.94 o
   6   5   2      266.83      287.61      6.34 o
   7   5   2       73.84       76.83      2.83 o
   8   5   2        3.27        0.76      0.32 o
   9   5   2      586.70      585.43     29.00 o
  10   5   2       24.33       21.95      1.80 o
  11   5   2      112.37      108.18      3.12 o
  12   5   2       47.39       43.68      1.64 o
  13   5   2       79.84       75.02      6.08 o
 -13   6   2        6.30        5.75      0.82 o
 -12   6   2        1.76        1.30      0.52 o
 -11   6   2        4.11        3.50      0.56 o
 -10   6   2        2.03        1.10      0.36 o
  -9   6   2       22.92       18.32      1.59 o
  -8   6   2       54.51       52.83      1.80 o
  -7   6   2       75.62       72.51      1.25 o
  -6   6   2      168.84      171.36      3.24 o
  -5   6   2       82.73       86.56      2.39 o
  -4   6   2        2.34        1.07      0.20 o
  -3   6   2      711.38      746.86      5.29 o
  -2   6   2      181.69      142.01      1.61 o
  -1   6   2      119.78      107.48      3.57 o
   0   6   2      556.56      615.35      4.58 o
   1   6   2      514.82      505.92      4.46 o
   2   6   2     1131.67     1252.28     16.63 o
   3   6   2        7.70        5.18      2.01 o
   4   6   2      117.46      122.72      7.20 o
   5   6   2      567.76      580.74     12.40 o
   6   6   2       11.67       12.26      1.66 o
   7   6   2       33.10       28.98      4.92 o
   8   6   2       87.72       86.42      2.90 o
   9   6   2       93.32      100.66      3.20 o
  10   6   2        9.23        7.75      0.93 o
  11   6   2      153.40      160.88      3.69 o
  12   6   2       84.40       85.08      1.39 o
 -12   7   2       18.88       16.44      2.19 o
 -11   7   2        1.52        1.02      0.35 o
 -10   7   2        6.58        6.88      0.99 o
  -9   7   2        0.21       -0.02      0.17 o
  -8   7   2        5.02        3.01      0.35 o
  -7   7   2       19.94       19.62      1.73 o
  -6   7   2      182.79      180.76      4.22 o
  -5   7   2      198.21      203.17     12.52 o
  -4   7   2       59.22       53.62      5.50 o
  -3   7   2      107.14      130.31      2.07 o
  -2   7   2      232.14      238.87      3.18 o
  -1   7   2      248.95      228.25      2.49 o
   0   7   2      108.43      100.40      4.36 o
   1   7   2        7.01        5.76      4.15 o
   2   7   2       30.44       32.25      1.59 o
   3   7   2       14.70       18.85      1.33 o
   4   7   2       34.73       50.05      4.15 o
   5   7   2      105.59      102.95      7.47 o
   6   7   2       44.73       43.30      2.32 o
   7   7   2       42.48       42.14      2.07 o
   8   7   2        0.10        0.71      0.47 o
   9   7   2       40.78       36.59      2.34 o
  10   7   2      112.66      122.68      7.22 o
  11   7   2        0.36        0.87      0.35 o
  12   7   2        1.04        1.49      0.71 o
 -12   8   2       13.79       10.20      2.20 o
 -11   8   2        0.35        0.79      0.70 o
 -10   8   2        6.83        6.79      0.86 o
  -9   8   2       17.10       16.64      2.93 o
  -8   8   2       37.54       26.38      4.70 o
  -7   8   2      168.74      166.36      5.49 o
  -6   8   2        2.08        2.92      0.46 o
  -5   8   2      243.28      231.42      4.62 o
  -4   8   2      452.87      449.36     16.54 o
  -3   8   2      769.87      821.81     13.04 o
  -2   8   2       11.86       14.16      2.19 o
  -1   8   2     1957.69     1898.76     40.76 o
   0   8   2      100.78       90.95      2.48 o
   1   8   2      155.57      119.14      3.50 o
   2   8   2       39.52       27.53      8.52 o
   3   8   2       70.38       74.78      7.71 o
   4   8   2        0.36        0.84      0.26 o
   5   8   2      112.96       98.97      3.68 o
   6   8   2       61.46       56.95      4.75 o
   7   8   2        4.30        3.29      0.64 o
   8   8   2       17.90       17.01      1.81 o
   9   8   2        0.01        0.81      0.20 o
  10   8   2        4.56        2.86      0.92 o
  11   8   2        7.05        3.72      0.72 o
 -11   9   2        3.66        3.84      0.61 o
 -10   9   2       21.34       23.64      2.40 o
  -9   9   2        0.66        1.00      0.21 o
  -8   9   2        7.93        6.32      0.75 o
  -7   9   2        8.14        6.94      0.70 o
  -6   9   2       49.81       45.75      3.87 o
  -5   9   2       25.91       22.87      1.36 o
  -4   9   2       70.73       69.83      4.12 o
  -3   9   2      387.77      390.66      5.06 o
  -2   9   2       63.93       70.42      4.20 o
  -1   9   2     2120.71     2150.64    281.79 o
   0   9   2      150.66      145.01      4.09 o
   1   9   2       12.15        4.05      0.93 o
   2   9   2       92.68       75.37      6.12 o
   3   9   2      234.45      234.10     12.81 o
   4   9   2       86.58       93.11      4.52 o
   5   9   2       67.68       49.14      5.99 o
   6   9   2        8.26        9.37      1.47 o
   7   9   2        0.70        0.97      0.27 o
   8   9   2        5.20        5.72      0.55 o
   9   9   2       54.08       57.74      3.84 o
  10   9   2       22.84       18.45      4.08 o
 -10  10   2       17.54       12.75      8.10 o
  -9  10   2       41.43       42.08      4.28 o
  -8  10   2      288.96      293.98     11.33 o
  -7  10   2       37.94       24.63      7.76 o
  -6  10   2       16.75       19.80      1.14 o
  -5  10   2       26.43       25.12      1.22 o
  -4  10   2       83.05       89.34      5.08 o
  -3  10   2      155.21      160.17      6.02 o
  -2  10   2        7.02        3.99      0.62 o
  -1  10   2      998.45     1014.07     12.60 o
   0  10   2      190.67      185.15      5.73 o
   1  10   2      644.72      586.04      6.16 o
   2  10   2      156.16      145.27      4.00 o
   3  10   2       27.82       24.56     12.37 o
   4  10   2       70.62       79.37      4.90 o
   5  10   2      561.40      516.58     26.92 o
   6  10   2        6.32        6.19      1.71 o
   7  10   2       74.92       77.30      5.64 o
   8  10   2       29.24       30.50      1.66 o
   9  10   2       60.90       68.80      2.89 o
  10  10   2       23.69       22.72      2.14 o
  -9  11   2       19.69       10.59      5.14 o
  -8  11   2       45.49       47.72      5.11 o
  -7  11   2        5.91        4.59      0.95 o
  -6  11   2       28.39       27.10      1.94 o
  -5  11   2       46.80       53.48      4.30 o
  -4  11   2       54.17       51.64      2.80 o
  -3  11   2        0.00        1.50      0.52 o
  -2  11   2        1.71        1.67      0.40 o
  -1  11   2      229.19      218.16      6.28 o
   0  11   2        6.84        3.75      0.65 o
   1  11   2      103.74       88.88      5.39 o
   2  11   2        8.31        5.24      0.72 o
   3  11   2      127.57      127.65      7.52 o
   4  11   2       32.23       36.55      2.00 o
   5  11   2       77.73      102.71      4.34 o
   6  11   2       39.06       35.94      2.57 o
   7  11   2       16.25       12.43      1.28 o
   8  11   2       51.97       54.72      3.35 o
  -7  12   2        8.86        7.93      2.02 o
  -6  12   2       13.50       14.23      2.86 o
  -5  12   2       29.31       31.03      3.59 o
  -4  12   2      106.62      130.24      5.30 o
  -3  12   2       11.51       10.85      1.22 o
  -2  12   2       17.49       14.94      3.97 o
  -1  12   2       13.91        9.06      2.89 o
   0  12   2      198.15      193.15      6.42 o
   1  12   2       30.63       16.43      4.99 o
   2  12   2        0.57        0.87      1.01 o
   3  12   2       16.13       19.06      1.72 o
   4  12   2       31.44       30.61      2.18 o
   5  12   2       13.95        6.72      1.15 o
   6  12   2       12.81       11.40      1.85 o
   7  12   2       37.51       42.43      2.15 o
  -6  13   2        9.96        9.33      3.85 o
  -5  13   2       51.48       56.58      6.06 o
  -4  13   2       11.35       13.61      3.66 o
  -3  13   2       16.39       18.68      2.22 o
  -2  13   2       12.95       11.90      1.49 o
  -1  13   2       22.72       25.63      1.83 o
   0  13   2       63.93       74.21      4.02 o
   1  13   2       11.69        7.55      1.60 o
   2  13   2        1.87        1.02      2.20 o
   3  13   2        2.28        2.32      1.55 o
   4  13   2      144.22      172.77     13.31 o
   5  13   2        3.63        2.61      0.51 o
  -2  14   2       44.28       51.62      3.65 o
  -1  14   2       52.26       60.23      5.06 o
   0  14   2       40.62       52.74      3.58 o
   1  14   2        1.56        1.25      0.46 o
   2  14   2        4.88        3.65      0.96 o
 -14   1   3        0.11        1.17      0.48 o
 -13   1   3       96.41       98.56      3.40 o
 -12   1   3       83.69       80.32      5.56 o
 -11   1   3       26.48       27.65      2.42 o
 -10   1   3       18.17       19.96      1.58 o
  -9   1   3     1516.46     1650.89     83.61 o
  -8   1   3        0.08       -0.14      0.21 o
  -7   1   3       59.39       55.03      2.25 o
  -6   1   3       72.81       78.84      4.99 o
  -5   1   3        7.23        3.97      0.58 o
  -4   1   3       51.60       58.81      1.96 o
  -3   1   3      412.14      387.85      9.41 o
  -2   1   3     1539.33     1503.73     20.80 o
  -1   1   3      154.08      135.12      2.03 o
   0   1   3      685.40      658.57      3.81 o
   1   1   3     2357.78     2303.52     21.92 o
   2   1   3     3090.21     3119.48     26.39 o
   3   1   3     4355.55     4731.43    376.46 o
   4   1   3      559.70      628.97     10.99 o
   5   1   3      803.57      882.84      4.43 o
   6   1   3       23.29       27.77      2.06 o
   7   1   3      475.23      484.54      5.27 o
   8   1   3      113.74      108.85      3.64 o
   9   1   3       95.38       88.40      2.39 o
  10   1   3       48.05       51.91      3.33 o
  11   1   3        0.00        2.31      0.53 o
  12   1   3        3.88        3.57      0.67 o
  13   1   3        0.45        2.01      1.07 o
 -14   2   3        0.01        0.55      0.53 o
 -13   2   3      252.07      256.69     12.43 o
 -12   2   3        7.20        6.90      0.64 o
 -11   2   3       38.86       44.90      2.59 o
 -10   2   3        0.89       -0.29      0.71 o
  -9   2   3     2687.47     2862.98     50.90 o
  -8   2   3       13.13       10.96      1.36 o
  -7   2   3       26.52       26.16      1.12 o
  -6   2   3       27.94       26.07      1.10 o
  -5   2   3      715.22      793.36      3.96 o
  -4   2   3       40.07       30.60      1.18 o
  -3   2   3      102.59      104.62      2.61 o
  -2   2   3        5.03        8.58      0.78 o
  -1   2   3      741.66      765.96      3.24 o
   0   2   3      155.01      175.58      2.63 o
   1   2   3       82.55       61.63      0.97 o
   2   2   3      920.86      933.69     13.85 o
   3   2   3      680.15      693.60     18.93 o
   4   2   3       10.22        8.29      0.65 o
   5   2   3        4.15        2.53      0.73 o
   6   2   3       15.10       17.45      1.45 o
   7   2   3       84.17       78.14      2.44 o
   8   2   3        0.33        4.92      1.06 o
   9   2   3      143.40      149.19      4.13 o
  10   2   3       25.30       26.04      1.97 o
  11   2   3        6.86        7.60      1.12 o
  12   2   3        7.55        6.45      1.28 o
  13   2   3       33.59       31.90      1.45 o
 -14   3   3       22.60       21.26      1.70 o
 -13   3   3      130.46      123.46      1.81 o
 -12   3   3      285.82      309.53      4.29 o
 -11   3   3       14.28       12.27      1.17 o
 -10   3   3       31.06       22.71      7.82 o
  -9   3   3     1076.02     1141.60     26.95 o
  -8   3   3        6.78        6.73      0.91 o
  -7   3   3        6.36        5.42      1.29 o
  -6   3   3       42.67       35.78      1.45 o
  -5   3   3      108.02      108.54      3.36 o
  -4   3   3        0.16        0.95      0.46 o
  -3   3   3      334.47      353.32      4.23 o
  -2   3   3      520.35      522.42      6.02 o
  -1   3   3     3937.70     4243.53    168.59 o
   0   3   3       63.49       52.21      1.02 o
   1   3   3        7.19        5.10      0.48 o
   2   3   3       46.28       62.69      1.50 o
   3   3   3       24.18       37.27      1.94 o
   4   3   3      298.83      303.31      6.57 o
   5   3   3       49.32       49.19      1.62 o
   6   3   3        4.42        3.73      0.45 o
   7   3   3       10.10        9.31      1.26 o
   8   3   3      120.45      106.99      2.40 o
   9   3   3      323.87      330.39      4.04 o
  10   3   3      333.31      359.06      6.32 o
  11   3   3       78.53       69.95      3.61 o
  12   3   3       13.79       10.90      1.73 o
  13   3   3      112.68      115.96      4.00 o
 -13   4   3      334.41      337.58     10.10 o
 -12   4   3        0.59        0.47      0.47 o
 -11   4   3        5.11        3.12      0.80 o
 -10   4   3       50.07       51.23      4.34 o
  -9   4   3      448.92      473.00      6.05 o
  -8   4   3       12.01       14.72      2.88 o
  -7   4   3       38.93       37.26      2.61 o
  -6   4   3        2.28        1.61      0.46 o
  -5   4   3      248.37      222.26      2.75 o
  -4   4   3       53.02       54.59      1.27 o
  -3   4   3       13.01       10.77      0.70 o
  -2   4   3        1.92        0.09      0.22 o
  -1   4   3     1209.54     1320.30      9.71 o
   0   4   3       35.63       25.40      1.14 o
   1   4   3      360.55      375.08      4.59 o
   2   4   3     1643.38     1770.45     27.12 o
   3   4   3      476.47      504.07      3.46 o
   4   4   3       30.68       25.90      1.57 o
   5   4   3        2.12        3.56      0.85 o
   6   4   3      532.68      516.02      6.42 o
   7   4   3        8.45        7.48      1.08 o
   8   4   3      314.65      301.72      7.49 o
   9   4   3      134.79      133.31      4.71 o
  10   4   3      424.70      453.92      7.41 o
  11   4   3      127.86      121.08      4.95 o
  12   4   3       22.95       19.70      2.60 o
  13   4   3       34.93       32.01      5.02 o
 -13   5   3       73.91       72.24      4.94 o
 -12   5   3        0.59        1.68      0.47 o
 -11   5   3       18.61       18.78      1.89 o
 -10   5   3       13.61       15.72      2.62 o
  -9   5   3        2.10        1.62      0.38 o
  -8   5   3       54.29       50.35      1.98 o
  -7   5   3       56.19       55.39      2.96 o
  -6   5   3       11.41        8.49      1.11 o
  -5   5   3      121.08      101.00      2.14 o
  -4   5   3       79.65       72.52      2.08 o
  -3   5   3      506.08      557.55      8.76 o
  -2   5   3      463.67      437.32      4.34 o
  -1   5   3     1130.86     1291.54      2.77 o
   0   5   3        0.27        0.77      0.12 o
   1   5   3       49.42       41.69      1.52 o
   2   5   3      871.32      882.11      4.98 o
   3   5   3       25.63       14.21      0.92 o
   4   5   3       39.08       50.15      3.45 o
   5   5   3      172.80      189.46      9.73 o
   6   5   3      253.58      252.43      9.45 o
   7   5   3       80.93       80.55      5.20 o
   8   5   3      769.16      779.76     26.21 o
   9   5   3      710.91      746.73     28.11 o
  10   5   3      763.28      794.11     22.86 o
  11   5   3      218.33      224.51      8.51 o
  12   5   3       15.61       15.22      3.49 o
 -13   6   3       20.84       21.92      1.52 o
 -12   6   3        5.24        2.36      0.60 o
 -11   6   3        1.58        2.63      0.83 o
 -10   6   3       42.09       44.64      2.41 o
  -9   6   3       92.51       88.74      3.00 o
  -8   6   3      208.15      206.21      5.01 o
  -7   6   3       49.37       45.16      1.45 o
  -6   6   3       96.84       98.56      2.54 o
  -5   6   3      130.88      137.68      2.22 o
  -4   6   3      146.18      130.32      1.97 o
  -3   6   3      700.32      715.80     12.65 o
  -2   6   3       70.50       91.01      2.97 o
  -1   6   3       93.32       89.90      1.63 o
   0   6   3      196.14      202.47      2.15 o
   1   6   3      109.74      110.21      2.71 o
   2   6   3       27.15       39.55      1.30 o
   3   6   3       91.19      101.65      4.53 o
   4   6   3      182.10      183.40      7.06 o
   5   6   3       43.17       21.62     11.39 o
   6   6   3     1002.22     1041.32     53.40 o
   7   6   3      103.14      103.06      4.71 o
   8   6   3       88.24       88.34      4.04 o
   9   6   3      105.65      112.18      6.12 o
  10   6   3       84.85       84.30      4.29 o
  11   6   3       20.22       16.46      1.80 o
  12   6   3        3.68        2.48      0.70 o
 -12   7   3       18.44       12.67      4.08 o
 -11   7   3        0.18        0.81      0.49 o
 -10   7   3      133.85      129.40      4.04 o
  -9   7   3        0.18        0.15      0.26 o
  -8   7   3      222.86      215.94      6.37 o
  -7   7   3      281.21      285.31      5.33 o
  -6   7   3     1083.45     1166.08     18.62 o
  -5   7   3       22.17       19.68      1.33 o
  -4   7   3     1548.51     1616.96     23.99 o
  -3   7   3       81.09       92.95      1.44 o
  -2   7   3      220.84      210.63      1.72 o
  -1   7   3      132.07      139.49      1.70 o
   0   7   3        3.07        1.45      0.22 o
   1   7   3      246.66      251.39      2.42 o
   2   7   3      185.80      190.48      3.57 o
   3   7   3      180.41      176.58      7.76 o
   4   7   3       15.16       22.13      1.30 o
   5   7   3       39.42       39.13      2.40 o
   6   7   3      158.43      170.50      5.52 o
   7   7   3        3.33        1.83      0.32 o
   8   7   3       90.59       92.38      8.34 o
   9   7   3        4.66        2.70      0.45 o
  10   7   3        3.81        2.54      0.49 o
  11   7   3       18.68       17.72      1.92 o
 -11   8   3       33.69       36.41      3.40 o
 -10   8   3       62.30       56.51      2.31 o
  -9   8   3      105.83      105.97      4.75 o
  -8   8   3       40.68       31.10      3.49 o
  -7   8   3       41.05       41.21      1.71 o
  -6   8   3       32.26       29.56      1.72 o
  -5   8   3      137.15      134.63      2.31 o
  -4   8   3     1322.48     1419.56     27.16 o
  -3   8   3        0.82        1.91      0.89 o
  -2   8   3       24.13       23.39      1.07 o
  -1   8   3        8.76        8.49      0.93 o
   0   8   3      137.61      122.41      3.01 o
   1   8   3        0.01        1.36      0.63 o
   2   8   3        2.60        3.72      1.23 o
   3   8   3       22.34       21.13      1.24 o
   4   8   3        6.62        4.47      0.97 o
   5   8   3       11.84        8.73      0.68 o
   6   8   3        1.72        1.54      0.60 o
   7   8   3      142.37      153.35      4.69 o
   8   8   3       27.36       26.18      1.92 o
   9   8   3        3.65        3.25      0.67 o
  10   8   3       51.81       55.43      4.84 o
  11   8   3        2.85        2.63      0.79 o
 -11   9   3       67.82       69.07      8.22 o
 -10   9   3       21.19       22.58      3.12 o
  -9   9   3        0.27        0.36      0.43 o
  -8   9   3        0.83        0.50      0.40 o
  -7   9   3       89.46       88.07      3.34 o
  -6   9   3      320.55      328.95      7.60 o
  -5   9   3        5.60        6.71      1.09 o
  -4   9   3     1270.04     1304.27     21.02 o
  -3   9   3      158.82      151.37      3.12 o
  -2   9   3      305.90      294.60      3.16 o
  -1   9   3      155.30      140.28      2.66 o
   0   9   3        2.28        2.00      0.78 o
   1   9   3       39.36       35.86      1.92 o
   2   9   3      579.19      531.11      7.01 o
   3   9   3       22.83       19.32      2.02 o
   4   9   3      109.08      109.79      3.63 o
   5   9   3        0.03        0.91      0.35 o
   6   9   3       71.58       73.06      6.44 o
   7   9   3        9.18        7.97      1.10 o
   8   9   3      133.45      156.25      9.85 o
   9   9   3        8.35        7.90      1.72 o
  10   9   3        4.42        2.68      1.35 o
 -10  10   3       10.37       10.74      1.64 o
  -9  10   3        0.39        0.31      0.65 o
  -8  10   3       32.35       39.36      4.18 o
  -7  10   3        1.27        0.72      0.40 o
  -6  10   3       11.95       10.56      1.56 o
  -5  10   3        6.23        7.05      0.86 o
  -4  10   3      435.26      451.24      3.63 o
  -3  10   3       22.81       19.82      1.39 o
  -2  10   3       64.37       60.69      2.38 o
  -1  10   3       69.90       64.07      2.81 o
   0  10   3      163.40      135.46      3.17 o
   1  10   3      111.45      109.09      3.69 o
   2  10   3        0.29        2.21      0.56 o
   3  10   3       26.18       26.71      1.55 o
   4  10   3       52.37       51.48      2.56 o
   5  10   3       66.86       75.70      4.08 o
   6  10   3      111.72      116.69      3.07 o
   7  10   3       28.28       28.35      2.06 o
   8  10   3        0.40        1.28      0.61 o
   9  10   3        1.75        3.05      0.85 o
  -8  11   3       64.99       74.42      4.81 o
  -7  11   3       52.03       56.10      2.18 o
  -6  11   3        3.85        4.44      0.67 o
  -5  11   3        6.45        7.39      0.67 o
  -4  11   3       31.35       27.82      1.76 o
  -3  11   3      239.89      245.30      4.73 o
  -2  11   3      163.00      147.72      4.73 o
  -1  11   3       69.82       60.64      4.38 o
   0  11   3       42.39       43.08      2.90 o
   1  11   3        0.06        1.60      0.91 o
   2  11   3      299.55      262.32      5.50 o
   3  11   3        0.28        0.65      0.37 o
   4  11   3       27.89       24.43      1.60 o
   5  11   3       17.93       17.75      2.51 o
   6  11   3       52.84       50.08      2.54 o
   7  11   3       13.22       11.47      1.46 o
   8  11   3       39.48       36.99      3.70 o
  -7  12   3        0.06        1.40      0.29 o
  -6  12   3       17.79       17.74      1.45 o
  -5  12   3        4.86        5.57      0.87 o
  -4  12   3        8.64        6.90      0.81 o
  -3  12   3       53.43       58.35      2.52 o
  -2  12   3      218.95      204.85      9.74 o
  -1  12   3        8.20        4.20      0.63 o
   0  12   3        1.00        1.30      0.60 o
   1  12   3       82.17       88.89      4.44 o
   2  12   3        4.39        1.79      0.44 o
   3  12   3       53.92       56.05      2.64 o
   4  12   3       73.07       89.40      4.05 o
   5  12   3       15.37       11.44      1.93 o
   6  12   3        9.11        8.09      0.85 o
  -5  13   3        8.27        5.50      0.73 o
  -4  13   3       32.22       33.28      2.38 o
  -3  13   3        3.32        1.78      0.55 o
  -2  13   3       10.93        6.77      1.50 o
  -1  13   3        3.63        3.22      0.80 o
   0  13   3       36.65       32.61      2.30 o
   1  13   3       15.28       13.40      2.24 o
   2  13   3       84.22       94.48      4.99 o
   3  13   3       17.45       21.23      1.45 o
   4  13   3       13.20       12.72      1.25 o
 -14   0   4        2.14        0.91      0.70 o
 -13   0   4       13.53       16.13      2.01 o
 -12   0   4       63.74       62.94      9.28 o
 -11   0   4        9.08        9.33      1.09 o
 -10   0   4       17.44       18.26      2.36 o
  -9   0   4       28.54       27.70      2.96 o
  -8   0   4      360.34      354.26      6.15 o
  -7   0   4       11.28       11.11      0.88 o
  -6   0   4      198.56      226.69      3.92 o
  -5   0   4      647.22      702.69      4.00 o
  -4   0   4      103.69       91.01      2.22 o
  -3   0   4     1181.36     1243.57      8.69 o
  -2   0   4     1483.03     1501.87     24.21 o
  -1   0   4     3121.14     3334.66     21.63 o
   0   0   4     2753.86     3005.29     11.29 o
   1   0   4     1407.21     1518.99      7.01 o
   3   0   4      127.23      135.42      4.11 o
   4   0   4     1224.99     1361.10     11.11 o
   5   0   4      133.37      124.03      2.17 o
   6   0   4      472.77      510.57     13.44 o
   7   0   4      224.45      231.73      4.68 o
   8   0   4       33.93       37.31      3.50 o
   9   0   4       42.33       35.92      2.64 o
  10   0   4       35.07       43.26      5.16 o
  11   0   4       19.90       16.09      2.52 o
  12   0   4       16.53       12.05      2.16 o
  13   0   4      210.68      228.21      8.69 o
 -14   1   4        3.21        3.24      0.92 o
 -13   1   4        0.04        0.73      0.68 o
 -12   1   4      290.58      310.10      5.83 o
 -11   1   4        0.41        0.30      0.56 o
 -10   1   4        0.07        0.10      0.30 o
  -9   1   4       20.81       20.91      1.43 o
  -8   1   4      249.95      279.90     14.72 o
  -7   1   4        1.44        1.16      1.40 o
  -6   1   4       80.99       82.02      3.11 o
  -5   1   4       40.93       37.47      2.08 o
  -4   1   4      543.56      571.56     12.23 o
  -3   1   4       28.40       29.94      0.96 o
  -2   1   4      499.52      508.24      4.81 o
  -1   1   4      585.04      643.58      3.05 o
   0   1   4     1471.63     1568.69     10.65 o
   1   1   4      156.58      173.46      2.62 o
   2   1   4      178.55      200.16      3.49 o
   3   1   4       38.98       36.52      1.01 o
   4   1   4       41.11       46.40      1.45 o
   5   1   4       31.88       31.23      2.66 o
   6   1   4        3.21        3.96      0.85 o
   7   1   4       11.26       13.10      1.25 o
   8   1   4        1.82        0.55      0.57 o
   9   1   4       61.74       52.60      2.81 o
  10   1   4        0.34        1.27      0.56 o
  11   1   4        6.44        4.88      0.78 o
  12   1   4       10.41        6.64      0.96 o
  13   1   4        1.63        4.10      0.74 o
 -13   2   4        9.42        5.79      0.94 o
 -12   2   4      502.52      520.99      6.92 o
 -11   2   4       13.18        9.82      1.14 o
 -10   2   4        0.03        0.48      0.35 o
  -9   2   4       11.32       13.73      2.05 o
  -8   2   4       23.58       28.14      1.71 o
  -7   2   4        6.99        6.06      0.50 o
  -6   2   4       36.68       36.49      1.30 o
  -5   2   4      366.96      380.55      5.57 o
  -4   2   4     1064.94     1190.21     34.49 o
  -3   2   4       33.81       34.58      0.99 o
  -2   2   4      674.59      697.69      2.90 o
  -1   2   4      288.32      297.81      1.19 o
   0   2   4     1924.01     2093.13     13.39 o
   1   2   4        1.01        0.78      0.38 o
   2   2   4      208.14      216.89      3.75 o
   3   2   4       11.37       10.69      0.79 o
   4   2   4       10.23       13.59      1.80 o
   5   2   4       98.40      101.37      8.68 o
   6   2   4       47.56       40.04      2.73 o
   7   2   4       14.00       17.01      1.17 o
   8   2   4      128.46      113.58      2.70 o
   9   2   4        8.92        6.68      0.64 o
  10   2   4       20.95       18.16      1.17 o
  11   2   4       17.48       13.70      1.31 o
  12   2   4       16.92       15.39      1.58 o
  13   2   4        3.33        1.51      0.50 o
 -13   3   4        2.71        1.90      1.00 o
 -12   3   4      799.29      836.21     12.18 o
 -11   3   4        0.08        0.15      0.38 o
 -10   3   4       25.04       26.30      3.87 o
  -9   3   4        4.04        3.78      0.90 o
  -8   3   4        3.80        4.17      1.28 o
  -7   3   4       85.61       84.70      1.78 o
  -6   3   4       87.07       87.21      1.84 o
  -5   3   4       19.48       13.24      0.85 o
  -4   3   4      636.58      678.66      5.28 o
  -3   3   4       24.83       17.29      0.69 o
  -2   3   4        0.22        2.26      0.85 o
  -1   3   4     2051.39     2170.25     13.63 o
   0   3   4       69.07       48.36      0.85 o
   1   3   4        0.83        0.18      0.22 o
   2   3   4       36.71       44.95      2.10 o
   3   3   4      141.18      137.47      4.16 o
   4   3   4       21.10       22.51      1.31 o
   5   3   4       22.27       21.90      1.26 o
   6   3   4        0.72        0.78      0.33 o
   7   3   4       27.28       26.56      1.57 o
   8   3   4      189.63      183.82      6.06 o
   9   3   4        1.98        1.42      0.58 o
  10   3   4       68.47       66.64      2.57 o
  11   3   4       86.32       85.38      2.47 o
  12   3   4       30.66       26.85      1.24 o
 -13   4   4        5.48        5.74      0.80 o
 -12   4   4      459.89      449.22     11.99 o
 -11   4   4       14.41       14.76      1.73 o
 -10   4   4        8.96        8.94      1.59 o
  -9   4   4       20.15       13.69      2.04 o
  -8   4   4       31.95       26.38      1.13 o
  -7   4   4       12.46       12.49      2.18 o
  -6   4   4       82.47       88.54      4.24 o
  -5   4   4        0.01        1.63      0.67 o
  -3   4   4        6.74        7.36      0.80 o
  -2   4   4       10.50        7.13      0.60 o
  -1   4   4      234.57      287.82      4.21 o
   0   4   4       13.86       30.41      0.94 o
   1   4   4      397.63      426.14      7.64 o
   2   4   4      245.09      266.95      4.59 o
   3   4   4       45.73       43.72      2.44 o
   4   4   4       28.45       18.91      7.35 o
   5   4   4      717.65      708.14     14.36 o
   6   4   4     1094.95     1136.94     16.33 o
   7   4   4      971.91      961.30     23.74 o
   8   4   4      314.13      316.29      7.19 o
   9   4   4       19.60       18.28      1.59 o
  10   4   4      733.91      773.02     20.99 o
  11   4   4       32.96       32.71      1.96 o
  12   4   4       66.69       63.65      2.65 o
 -13   5   4       93.34       93.13      4.65 o
 -12   5   4       22.77       20.72      4.20 o
 -11   5   4       77.73       80.31      2.55 o
 -10   5   4       12.21        9.94      1.34 o
  -9   5   4       23.72       21.30      1.17 o
  -8   5   4      169.72      173.64      5.39 o
  -7   5   4       56.42       50.30      1.90 o
  -6   5   4      120.35      120.16      2.34 o
  -5   5   4        0.91        0.24      0.22 o
  -4   5   4        0.79        0.64      0.34 o
  -3   5   4        8.75       10.54      0.58 o
  -2   5   4      133.02      132.37      1.65 o
  -1   5   4      481.41      513.38      3.81 o
   0   5   4      204.75      220.50      1.99 o
   1   5   4       88.43       88.37      2.23 o
   2   5   4       25.06       21.96      0.81 o
   3   5   4     1114.04     1101.72     42.90 o
   4   5   4       48.18       32.84      7.14 o
   5   5   4      322.55      291.93     10.71 o
   6   5   4      356.92      344.56      8.60 o
   7   5   4      650.77      683.04     20.03 o
   8   5   4      143.36      137.41      5.63 o
   9   5   4       56.17       58.57      2.40 o
  10   5   4      375.71      382.92     17.17 o
  11   5   4      249.31      246.07     17.11 o
  12   5   4      148.94      143.20     13.53 o
 -12   6   4       25.74       24.78      2.34 o
 -11   6   4      167.89      168.59      4.22 o
 -10   6   4       56.98       48.74      2.75 o
  -9   6   4      215.66      224.50      6.94 o
  -8   6   4       61.50       59.99      2.25 o
  -7   6   4      379.14      402.33      9.32 o
  -6   6   4       87.67       90.64      2.01 o
  -5   6   4      240.83      244.44      5.27 o
  -4   6   4       80.32       90.12      1.89 o
  -3   6   4        1.25        0.73      0.32 o
  -2   6   4      244.36      232.26      2.42 o
  -1   6   4      309.35      311.06      2.17 o
   0   6   4      212.12      216.54      3.42 o
   1   6   4       20.27       28.62      0.96 o
   2   6   4       97.72      108.57      2.64 o
   3   6   4      461.98      450.40     18.60 o
   4   6   4      174.31      171.52      6.73 o
   5   6   4      902.86      932.88     40.08 o
   6   6   4      332.02      326.30     15.19 o
   7   6   4      823.85      809.05     70.81 o
   8   6   4       82.67       83.93      6.12 o
   9   6   4       13.50       14.31      2.22 o
  10   6   4      186.93      175.57     13.48 o
  11   6   4      195.60      209.57     10.19 o
 -12   7   4       68.96       67.91      6.39 o
 -11   7   4       92.32       95.22      5.87 o
 -10   7   4       45.30       47.79      2.72 o
  -9   7   4        8.47        6.87      1.07 o
  -8   7   4       68.04       68.08      4.94 o
  -7   7   4      823.99      874.05     17.82 o
  -6   7   4      159.70      166.56      3.53 o
  -5   7   4        1.21        0.48      0.82 o
  -4   7   4       91.95       98.01      2.18 o
  -3   7   4        0.59        2.74      0.69 o
  -2   7   4       26.03       26.81      1.51 o
  -1   7   4       99.99      103.16      1.97 o
   0   7   4        9.99        5.73      0.73 o
   1   7   4      108.63      102.47      3.75 o
   2   7   4        0.60        2.66      0.43 o
   3   7   4      593.34      631.43     29.30 o
   4   7   4       93.39       81.09      3.59 o
   5   7   4      303.16      302.45     14.66 o
   6   7   4      169.15      166.79      6.25 o
   7   7   4       56.36       62.58      2.25 o
   8   7   4        8.57        8.17      1.31 o
   9   7   4        0.34        1.05      0.34 o
  10   7   4      135.58      147.19      6.81 o
  11   7   4       37.38       35.88      3.68 o
 -11   8   4       10.77        7.33      1.25 o
 -10   8   4      106.63      116.67      2.32 o
  -9   8   4      552.80      605.45    144.14 o
  -8   8   4        1.69        1.57      1.26 o
  -7   8   4     1186.69     1297.69     21.94 o
  -6   8   4        2.33        2.49      0.87 o
  -5   8   4      195.10      184.35      5.56 o
  -4   8   4        2.89        2.90      0.91 o
  -3   8   4       38.77       38.79      1.72 o
  -2   8   4       42.90       44.40      2.65 o
  -1   8   4        0.15        1.20      0.44 o
   0   8   4       76.92       85.80      2.05 o
   1   8   4      108.28      102.80      7.65 o
   2   8   4        0.52        0.36      0.42 o
   3   8   4      609.09      550.28      7.17 o
   4   8   4        0.11        1.57      0.29 o
   5   8   4        8.29        6.03      0.69 o
   6   8   4        0.27        1.05      0.57 o
   7   8   4        2.69        0.94      0.51 o
   8   8   4        0.38        1.73      0.47 o
   9   8   4       29.65       31.76      2.30 o
  10   8   4        8.96        9.76      1.16 o
 -10   9   4        2.16        2.34      0.78 o
  -9   9   4        3.39        1.55      0.88 o
  -8   9   4       31.30       30.17      2.54 o
  -7   9   4      291.42      304.52      5.49 o
  -6   9   4        0.18        1.04      0.39 o
  -5   9   4        8.47        7.09      0.62 o
  -4   9   4        0.07        0.82      0.30 o
  -3   9   4      120.22      115.60      2.30 o
  -2   9   4        1.42        0.51      0.21 o
  -1   9   4       98.34      100.46      1.84 o
   0   9   4       14.38       15.32      1.48 o
   1   9   4       43.14       43.15      2.70 o
   2   9   4        0.37        0.16      0.26 o
   3   9   4      118.00      114.50     10.08 o
   4   9   4      224.25      219.69     23.68 o
   5   9   4       42.63       38.92      3.11 o
   6   9   4       12.20       11.48      1.72 o
   7   9   4      213.27      227.22      5.33 o
   8   9   4        1.56        1.67      0.84 o
   9   9   4        6.42        7.08      1.27 o
  -9  10   4       17.70       15.06      2.27 o
  -8  10   4       14.38       14.50      1.52 o
  -7  10   4       71.54       71.36      2.86 o
  -6  10   4      229.58      242.02      3.64 o
  -5  10   4       39.67       35.95      1.73 o
  -4  10   4      109.74      112.85      2.58 o
  -3  10   4       94.71       98.26      3.25 o
  -2  10   4       15.23       13.03      0.91 o
   0  10   4       50.46       45.68      1.78 o
   1  10   4      105.95      101.22      4.40 o
   2  10   4        5.59        3.34      0.65 o
   3  10   4       96.04       91.28      4.81 o
   4  10   4        7.41        5.17      0.91 o
   5  10   4      127.98      137.33      7.24 o
   6  10   4       22.24       25.37      2.01 o
   7  10   4        3.32        2.05      0.38 o
   8  10   4       56.93       64.26      4.35 o
  -8  11   4        1.44        0.91      0.45 o
  -7  11   4        1.10        1.13      0.45 o
  -6  11   4       32.51       33.32      1.47 o
  -5  11   4      269.35      278.57      5.24 o
  -4  11   4       89.43       89.60      2.90 o
  -3  11   4        0.23        0.73      0.36 o
  -2  11   4      226.43      220.41     12.14 o
  -1  11   4       74.46       69.47      4.31 o
   0  11   4       71.11       76.86      5.05 o
   1  11   4       21.19       27.61      1.80 o
   2  11   4       95.38      105.38      3.10 o
   3  11   4       44.36       49.98      1.69 o
   4  11   4        3.28        3.76      0.57 o
   5  11   4       23.54       31.48      1.41 o
   6  11   4       13.42       16.00      1.41 o
   7  11   4       92.14       95.83      6.61 o
  -6  12   4       15.49       12.73      2.03 o
  -5  12   4       60.98       60.71      2.36 o
  -4  12   4       13.79       13.08      1.18 o
  -3  12   4       97.42       97.90      6.25 o
  -2  12   4        8.97       10.34      0.98 o
  -1  12   4        2.69        7.40      2.45 o
   0  12   4        0.55        0.86      0.53 o
   1  12   4       71.32       87.87      2.78 o
   2  12   4       58.64       55.29      3.26 o
   3  12   4       34.63       28.50      2.03 o
   4  12   4        5.76        4.51      0.90 o
   5  12   4       23.37       22.50      1.36 o
  -4  13   4        2.10        3.27      1.45 o
  -3  13   4       13.15       12.98      1.80 o
  -2  13   4        1.46        2.78      0.68 o
  -1  13   4       68.98       67.66      3.69 o
   0  13   4        4.18        6.71      1.11 o
   1  13   4      264.55      331.34     62.44 o
   2  13   4        2.26        4.74      0.72 o
   3  13   4       43.94       62.75      6.08 o
 -13   1   5        1.90        0.78      0.38 o
 -12   1   5       10.49        6.98      0.70 o
 -11   1   5      268.25      279.54      5.81 o
 -10   1   5        2.42        2.36      0.41 o
  -9   1   5        1.56        1.30      0.42 o
  -8   1   5      248.54      267.61      4.98 o
  -7   1   5      193.85      236.94     16.51 o
  -6   1   5      232.58      247.51      3.47 o
  -5   1   5      343.76      360.61      4.20 o
  -4   1   5      482.12      505.35      4.19 o
  -3   1   5      617.65      671.42      9.26 o
  -2   1   5      277.15      297.21      4.41 o
  -1   1   5      394.38      438.41      1.41 o
   0   1   5       30.35       31.96      0.58 o
   1   1   5      171.91      186.51      2.00 o
   2   1   5      125.74      121.05      1.42 o
   3   1   5       36.62       57.78      3.56 o
   4   1   5      238.64      239.88      2.74 o
   5   1   5       22.38       21.70      2.17 o
   6   1   5      158.36      157.72      4.27 o
   7   1   5        2.76        1.53      0.56 o
   8   1   5        8.52        3.71      1.88 o
   9   1   5       38.69       36.11      2.43 o
  10   1   5      214.46      191.74      2.73 o
  11   1   5      322.99      305.33      5.80 o
  12   1   5       44.96       47.93      3.21 o
 -13   2   5        3.54        4.48      0.89 o
 -12   2   5       18.29       16.47      1.03 o
 -11   2   5       22.96       20.15      1.51 o
 -10   2   5        3.33        2.94      0.59 o
  -9   2   5       68.18       68.84      3.68 o
  -8   2   5        0.49       -0.15      0.47 o
  -7   2   5      609.88      663.23     21.05 o
  -6   2   5        9.40        8.48      1.22 o
  -5   2   5      210.65      207.21     10.60 o
  -4   2   5     1109.74     1180.91     15.82 o
  -3   2   5      510.89      507.10      2.27 o
  -2   2   5      367.58      392.25      2.32 o
  -1   2   5      345.75      389.07      1.38 o
   0   2   5      130.08      127.24      1.49 o
   1   2   5      213.06      222.16      1.81 o
   2   2   5       23.46       23.30      1.05 o
   3   2   5      288.41      249.79      6.19 o
   4   2   5      144.43      145.34      2.79 o
   5   2   5      323.84      321.73     11.42 o
   6   2   5       65.48       66.54      4.88 o
   7   2   5      263.72      254.04      3.45 o
   8   2   5        0.00        0.21      0.48 o
   9   2   5        2.03        0.46      0.41 o
  10   2   5       17.81       15.83      3.55 o
  11   2   5       19.89       14.20      4.10 o
  12   2   5        4.55        3.06      0.81 o
 -13   3   5        4.34        4.63      0.63 o
 -12   3   5        1.93        1.87      0.82 o
 -11   3   5       32.24       26.34      1.94 o
 -10   3   5        0.16        0.66      0.49 o
  -9   3   5       17.97       17.46      1.09 o
  -8   3   5       13.92       14.74      1.30 o
  -7   3   5      416.92      465.39     10.63 o
  -6   3   5        4.50        2.78      0.50 o
  -5   3   5      230.32      239.36     13.44 o
  -4   3   5        0.20        0.44      1.03 o
  -3   3   5      969.66     1049.16      2.52 o
  -2   3   5      104.87      100.38      1.09 o
  -1   3   5      275.46      295.80      3.14 o
   0   3   5      190.31      178.50      1.61 o
   1   3   5       19.62       26.28      0.99 o
   2   3   5        0.10        0.46      0.22 o
   3   3   5      712.78      689.34     13.53 o
   4   3   5       49.82       45.67      2.01 o
   5   3   5      734.48      756.26     22.86 o
   6   3   5      104.57      104.74      8.46 o
   7   3   5      642.44      649.04     32.43 o
   8   3   5      198.03      190.73      5.56 o
   9   3   5       49.63       47.82      2.38 o
  10   3   5       21.73       21.98      1.45 o
  11   3   5        3.23        2.01      0.62 o
  12   3   5       18.54       13.50      2.76 o
 -13   4   5        0.27        1.15      0.41 o
 -12   4   5        7.86        4.92      0.92 o
 -11   4   5       43.61       45.24      1.76 o
 -10   4   5        0.07        0.44      0.34 o
  -9   4   5       14.79       12.08      1.15 o
  -8   4   5       28.49       26.51      1.24 o
  -7   4   5        1.59        1.10      0.43 o
  -6   4   5        0.12        1.34      0.29 o
  -5   4   5        1.12        0.81      0.31 o
  -4   4   5      734.67      838.94     58.68 o
  -3   4   5        2.49        1.23      0.29 o
  -2   4   5        0.66        1.18      0.24 o
  -1   4   5       14.09       12.24      0.66 o
   0   4   5      221.83      199.21      3.19 o
   1   4   5      160.73      171.07      3.55 o
   2   4   5        4.66        2.13      0.64 o
   3   4   5       24.78       24.09      1.98 o
   4   4   5       30.25       25.12      1.67 o
   5   4   5      356.45      359.15     13.67 o
   6   4   5       59.67       65.30      3.76 o
   7   4   5      795.31      819.39     16.51 o
   8   4   5      318.54      314.53     10.48 o
   9   4   5      375.09      382.35      7.99 o
  10   4   5       29.53       27.43      2.35 o
  11   4   5       90.69       84.76      2.57 o
  12   4   5       12.27       11.59      1.65 o
 -12   5   5       14.70       13.81      1.45 o
 -11   5   5       49.76       46.50      1.83 o
 -10   5   5      156.67      158.13      2.71 o
  -9   5   5        2.52        1.36      0.76 o
  -8   5   5       32.49       29.64      1.47 o
  -7   5   5       64.21       65.79      2.45 o
  -6   5   5       10.82        9.20      2.10 o
  -5   5   5      112.33      109.09      3.47 o
  -4   5   5       22.96       23.43      1.54 o
  -3   5   5       76.14       77.40      2.10 o
  -2   5   5      306.20      315.89      2.24 o
  -1   5   5      250.33      258.85      1.99 o
   0   5   5       13.32       16.91      1.06 o
   1   5   5      193.81      188.27      2.60 o
   2   5   5     1212.01     1220.45     38.94 o
   3   5   5      493.28      498.28     21.31 o
   4   5   5     1454.88     1425.24     69.47 o
   5   5   5       53.92       38.78      7.24 o
   6   5   5       42.81       42.98      4.53 o
   7   5   5      854.56      857.97     32.47 o
   8   5   5      150.63      140.13      8.33 o
   9   5   5      209.91      206.26     12.60 o
  10   5   5       55.33       49.61      5.81 o
  11   5   5      130.32      128.01      6.80 o
 -12   6   5       91.17       92.67      3.84 o
 -11   6   5       72.69       68.59      4.10 o
 -10   6   5      441.82      479.94      9.11 o
  -9   6   5       62.52       59.60      2.54 o
  -8   6   5        5.14        4.30      1.34 o
  -7   6   5       31.27       34.23      1.78 o
  -6   6   5        3.42        4.87      1.07 o
  -5   6   5       12.17       10.24      1.36 o
  -4   6   5       23.54       22.40      1.50 o
  -3   6   5       11.33       11.81      1.04 o
  -2   6   5       63.15       61.25      2.58 o
  -1   6   5        4.51        3.51      0.80 o
   0   6   5      764.06      796.14      9.54 o
   1   6   5        2.44        1.40      0.25 o
   2   6   5      721.99      700.48     25.98 o
   3   6   5      816.07      826.37     34.58 o
   4   6   5      879.89      966.19     37.87 o
   5   6   5        1.41        0.70      0.43 o
   6   6   5       12.34       13.60      1.06 o
   7   6   5      140.49      148.44      2.70 o
   8   6   5      205.11      206.83     10.11 o
   9   6   5       54.69       58.86      2.26 o
  10   6   5        5.25        4.21      0.81 o
  11   6   5      107.30      117.42      7.32 o
 -11   7   5       15.08       15.63      3.12 o
 -10   7   5      522.58      577.81     10.71 o
  -9   7   5       31.67       38.20      4.06 o
  -8   7   5      209.17      211.43      5.48 o
  -7   7   5       11.40       11.47      1.63 o
  -6   7   5       56.21       54.51      2.29 o
  -5   7   5       77.31       82.56      3.68 o
  -4   7   5       52.36       45.44      1.58 o
  -3   7   5       50.75       61.44      2.32 o
  -2   7   5       72.75       66.79      2.39 o
  -1   7   5        0.01        1.65      1.20 o
   0   7   5     1409.22     1343.51     14.70 o
   1   7   5      127.76       99.04      2.50 o
   2   7   5      216.90      239.35      7.59 o
   3   7   5      189.78      185.79      6.84 o
   4   7   5      714.16      710.06     37.60 o
   5   7   5       16.10       19.50      1.18 o
   6   7   5        8.39        7.78      1.57 o
   7   7   5       12.85       15.86      1.59 o
   8   7   5      106.70      115.45      4.75 o
   9   7   5       48.33       50.20      5.91 o
  10   7   5       17.44       17.52      2.33 o
 -10   8   5      210.15      226.26      7.25 o
  -9   8   5       45.55       41.15      7.38 o
  -8   8   5        6.92        4.24      1.31 o
  -7   8   5       41.01       41.09      3.21 o
  -6   8   5        9.02        7.01      0.82 o
  -5   8   5       34.63       33.89      1.67 o
  -4   8   5      336.66      350.90      3.26 o
  -3   8   5        6.70        6.13      0.40 o
  -2   8   5        3.02        1.65      0.56 o
  -1   8   5        1.00        0.55      0.16 o
   0   8   5       74.63       93.71      2.39 o
   1   8   5      215.38      180.19      4.23 o
   2   8   5      456.54      441.75     16.55 o
   3   8   5        5.96        4.35      0.48 o
   4   8   5        7.43        1.97      0.49 o
   5   8   5       36.01       37.74      2.65 o
   6   8   5        5.32        4.06      1.18 o
   7   8   5        4.60        5.79      0.59 o
   8   8   5       14.03       12.04      2.30 o
   9   8   5        2.15        2.30      0.86 o
 -10   9   5      125.68      129.32      3.62 o
  -9   9   5       33.17       33.62      4.89 o
  -8   9   5        3.55        1.57      1.04 o
  -7   9   5        1.18        2.11      0.45 o
  -6   9   5       20.78       20.94      1.43 o
  -5   9   5        7.84        7.23      0.91 o
  -4   9   5       14.05       11.32      0.97 o
  -3   9   5       90.14       83.78      2.74 o
  -2   9   5      214.56      203.46      2.78 o
  -1   9   5       30.19       21.01      9.67 o
   0   9   5      630.54      594.08      5.09 o
   1   9   5        0.37        0.56      0.32 o
   2   9   5       19.13       14.66      0.93 o
   3   9   5        0.87        0.65      0.38 o
   4   9   5       20.58       11.92      1.54 o
   5   9   5       15.38       12.58      2.23 o
   6   9   5       44.91       50.23      2.03 o
   7   9   5       20.52       17.68      1.18 o
   8   9   5       64.12       66.49      3.78 o
   9   9   5        0.71        1.67      0.44 o
  -8  10   5       51.87       49.51      3.32 o
  -7  10   5       25.98       26.88      2.20 o
  -6  10   5        1.46        2.30      0.69 o
  -5  10   5       84.88       86.11      3.10 o
  -4  10   5        0.05        0.55      0.52 o
  -3  10   5        2.95        1.97      0.35 o
  -2  10   5       14.31       16.35      1.11 o
  -1  10   5       15.77       15.19      1.02 o
   0  10   5       45.70       50.41      2.66 o
   1  10   5       65.99       62.79      3.28 o
   2  10   5        0.20        0.64      0.45 o
   3  10   5        3.07        2.57      0.43 o
   4  10   5      195.03      170.03      6.19 o
   5  10   5        5.93        3.99      0.57 o
   6  10   5       22.50       32.78      1.73 o
   7  10   5       77.35       90.30      4.41 o
  -7  11   5       37.48       35.88      1.88 o
  -6  11   5      166.13      164.56      5.23 o
  -5  11   5        0.19        0.96      0.53 o
  -4  11   5        6.44        2.68      0.74 o
  -3  11   5       36.83       35.24      1.93 o
  -2  11   5       23.17       29.10      1.49 o
  -1  11   5        8.85        7.56      2.50 o
   0  11   5       42.30       47.67      2.33 o
   1  11   5       20.67       21.87      1.80 o
   2  11   5      100.53      100.81      5.73 o
   3  11   5       10.77       10.41      0.88 o
   4  11   5        8.30       11.09      1.72 o
   5  11   5       19.62       21.30      1.80 o
   6  11   5       45.25       58.99      3.24 o
  -5  12   5       52.32       53.27      3.20 o
  -4  12   5      203.86      215.61      7.31 o
  -3  12   5       10.16       12.57      1.36 o
  -2  12   5      171.03      207.78      4.98 o
  -1  12   5       31.70       36.15      2.63 o
   0  12   5       59.55       66.55      5.03 o
   1  12   5       64.56       80.40      4.28 o
   2  12   5       19.78       25.54      1.72 o
   3  12   5       16.14       20.24      1.73 o
   4  12   5       29.95       35.59      2.03 o
 -13   0   6        4.71        4.53      1.25 o
 -12   0   6       21.18       19.47      2.37 o
 -11   0   6      165.88      168.25      3.62 o
 -10   0   6      327.82      347.44      5.73 o
  -9   0   6      118.84      128.55     33.96 o
  -8   0   6       34.69       33.94      2.63 o
  -7   0   6       95.90       85.91      2.96 o
  -6   0   6       31.26       37.31      5.91 o
  -5   0   6       28.85       27.58      4.32 o
  -4   0   6        8.49       11.61      0.80 o
  -3   0   6       26.57       28.75      2.39 o
  -2   0   6       20.26       22.00      1.81 o
  -1   0   6       61.22       63.63      2.06 o
   0   0   6       18.63        8.38      0.50 o
   1   0   6      221.26      234.12      5.59 o
   2   0   6      105.56      100.02      1.53 o
   3   0   6      848.95      826.49      8.37 o
   4   0   6        0.07        1.33      0.52 o
   5   0   6       31.01       42.32      3.37 o
   6   0   6      170.41      165.38      4.06 o
   7   0   6      339.36      306.52      5.81 o
   8   0   6      343.50      305.85      4.84 o
   9   0   6       77.03       65.41      4.72 o
  10   0   6       29.98       25.88      2.00 o
  11   0   6        0.21        2.17      1.07 o
 -13   1   6        0.23        0.24      0.74 o
 -12   1   6       13.48       14.07      1.38 o
 -11   1   6        0.08        0.75      0.39 o
 -10   1   6      136.09      136.70      5.35 o
  -9   1   6       15.41       19.74      1.38 o
  -8   1   6       11.42       11.79      2.32 o
  -7   1   6      220.97      230.56      4.62 o
  -6   1   6       14.92       16.33      2.53 o
  -5   1   6      156.12      153.37      4.41 o
  -4   1   6      118.34      121.68      2.23 o
  -3   1   6       34.41       33.68      2.11 o
  -2   1   6      192.62      197.93      2.24 o
  -1   1   6        1.68        2.54      0.31 o
   0   1   6      503.57      488.14      2.96 o
   1   1   6       84.66       85.85      1.48 o
   2   1   6      469.47      446.12      2.30 o
   3   1   6        5.09        3.68      0.57 o
   4   1   6      259.34      242.07      3.88 o
   5   1   6       11.02       17.82      1.52 o
   6   1   6        0.31        0.19      0.72 o
   7   1   6      126.55      118.28      2.52 o
   8   1   6       34.44       26.96      1.54 o
   9   1   6       46.78       40.61      2.12 o
  10   1   6       13.30       11.26      1.38 o
  11   1   6        3.35        1.92      1.35 o
 -12   2   6        3.41        3.07      0.64 o
 -11   2   6       29.34       26.69      2.40 o
 -10   2   6      135.75      145.74      6.91 o
  -9   2   6       11.88       11.73      1.14 o
  -8   2   6      176.48      175.18      3.82 o
  -7   2   6       44.91       39.86      4.45 o
  -6   2   6      434.61      461.90     10.27 o
  -5   2   6       31.61       31.23      2.26 o
  -4   2   6      241.78      280.09     18.40 o
  -3   2   6       11.09       10.31      1.78 o
  -2   2   6       63.88       79.49      4.72 o
  -1   2   6       42.00       41.33      1.07 o
   0   2   6      304.93      276.69      3.85 o
   1   2   6       23.41       24.68      1.33 o
   2   2   6      652.67      613.09     13.40 o
   3   2   6       13.53       14.52      1.64 o
   4   2   6      500.62      537.03     17.15 o
   5   2   6      204.39      171.75      7.46 o
   6   2   6       54.03       54.89      2.59 o
   7   2   6       59.84       54.18      3.29 o
   8   2   6      143.83      122.45     18.67 o
   9   2   6       16.34       14.51      1.38 o
  10   2   6        1.38        1.12      0.59 o
  11   2   6        4.81        3.12      1.81 o
 -12   3   6        0.41        0.91      0.38 o
 -11   3   6        5.48        4.97      1.15 o
 -10   3   6       51.47       48.94      1.68 o
  -9   3   6        0.95        0.83      0.33 o
  -8   3   6       59.20       61.09      2.45 o
  -7   3   6      543.52      576.57     14.48 o
  -6   3   6      153.12      145.93      2.92 o
  -5   3   6      105.90      116.60     15.78 o
  -4   3   6       19.81       20.85      2.24 o
  -3   3   6      106.95       98.82      3.27 o
  -2   3   6        1.91        1.74      0.34 o
  -1   3   6      142.13      145.33      2.28 o
   0   3   6      226.17      211.02      2.43 o
   1   3   6      297.52      294.93      1.74 o
   2   3   6      521.54      512.20      6.15 o
   3   3   6        0.52        1.55      1.01 o
   4   3   6     1885.49     1891.30    202.07 o
   5   3   6       79.88       89.01      2.48 o
   6   3   6      299.56      304.23     10.82 o
   7   3   6       10.84        9.16      0.93 o
   8   3   6      300.36      294.12      8.26 o
   9   3   6        1.94        2.25      0.47 o
  10   3   6        2.82        2.97      0.55 o
  11   3   6       33.61       32.60      5.14 o
 -12   4   6        0.06        0.83      0.42 o
 -11   4   6        4.16        3.57      0.61 o
 -10   4   6       37.48       31.90      2.38 o
  -9   4   6        0.00        0.81      0.50 o
  -8   4   6       10.66        6.24      0.69 o
  -7   4   6        5.98        2.43      0.33 o
  -6   4   6      103.61       99.96      5.25 o
  -5   4   6      156.88      148.26      5.51 o
  -4   4   6      281.56      312.52     35.85 o
  -3   4   6      238.28      249.82      4.38 o
  -2   4   6      100.12      102.96      2.00 o
  -1   4   6      134.94      124.97      2.78 o
   0   4   6      166.20      166.96      2.54 o
   1   4   6      188.94      176.42      3.33 o
   2   4   6      224.06      215.49      2.99 o
   3   4   6      289.31      301.34      5.59 o
   4   4   6     1004.12     1018.88     32.34 o
   5   4   6      505.28      508.28     12.19 o
   6   4   6      237.15      262.82     12.96 o
   7   4   6       51.46       56.98      2.62 o
   8   4   6       89.30       95.48      4.30 o
   9   4   6       28.21       24.62      2.18 o
  10   4   6        4.68        2.57      1.07 o
  11   4   6       94.21      104.98      4.38 o
 -12   5   6       21.45       20.96      1.62 o
 -11   5   6       20.32       23.03      1.95 o
 -10   5   6       25.83       23.01      2.20 o
  -9   5   6        2.30        0.87      0.34 o
  -8   5   6        6.34        3.25      0.88 o
  -7   5   6      193.91      211.59     16.97 o
  -6   5   6       14.61       12.89      2.30 o
  -5   5   6        0.88        0.54      0.31 o
  -4   5   6        4.56        3.89      0.54 o
  -3   5   6       81.51       88.56      1.60 o
  -2   5   6       50.12       45.34      3.42 o
  -1   5   6       95.80       80.73      1.70 o
   0   5   6      432.04      410.10      3.60 o
   1   5   6      150.08      147.48      2.77 o
   2   5   6       41.09       35.59      1.87 o
   3   5   6       10.38       11.18      0.94 o
   4   5   6      338.68      341.80      7.60 o
   5   5   6      337.69      331.84     25.52 o
   6   5   6      282.18      302.94      7.78 o
   7   5   6       31.31       26.41      2.38 o
   8   5   6      135.57      134.51      8.48 o
   9   5   6       14.34       12.05      0.91 o
  10   5   6        2.89        3.06      0.79 o
 -11   6   6       77.36       73.92      3.49 o
 -10   6   6       11.18       12.55      1.58 o
  -9   6   6        6.05        4.98      1.16 o
  -8   6   6       46.23       50.99      2.96 o
  -7   6   6        0.01        1.59      0.53 o
  -6   6   6       29.21       34.86      1.93 o
  -5   6   6       23.90       23.36      1.45 o
  -4   6   6       16.68       16.32      0.80 o
  -3   6   6      220.39      183.12      3.05 o
  -2   6   6      183.46      156.72      2.55 o
  -1   6   6      399.06      426.40      4.10 o
   0   6   6      229.38      234.75      2.28 o
   1   6   6     1308.64     1268.82     19.50 o
   2   6   6        7.35        5.24      0.93 o
   3   6   6       17.87       18.50      1.05 o
   4   6   6       42.29       38.79      1.48 o
   5   6   6       89.27       87.64      4.97 o
   6   6   6       46.28       48.08      4.97 o
   7   6   6      113.58      115.37      3.71 o
   8   6   6       14.83       15.24      1.08 o
   9   6   6        0.62        1.30      0.98 o
  10   6   6        9.42        9.07      1.18 o
 -10   7   6       24.21       23.52      1.74 o
  -9   7   6       16.90       13.21      1.18 o
  -8   7   6       21.48       19.87      2.07 o
  -7   7   6       38.43       37.35      2.03 o
  -6   7   6        7.91        8.20      1.40 o
  -5   7   6        2.29        2.24      0.45 o
  -4   7   6        6.49        7.22      0.55 o
  -3   7   6      140.04      154.15      2.95 o
  -2   7   6       25.24       14.70      0.79 o
  -1   7   6     1082.41     1084.16     21.34 o
   0   7   6      343.67      348.85     10.42 o
   1   7   6      371.73      429.65      4.69 o
   2   7   6       12.71       12.32      0.63 o
   3   7   6       23.42       18.28      0.97 o
   4   7   6        1.77        2.00      0.72 o
   5   7   6        1.12        1.66      0.40 o
   6   7   6        6.82        6.63      0.70 o
   7   7   6        0.20        1.53      0.46 o
   8   7   6        0.58        2.26      0.55 o
   9   7   6        6.48        4.19      1.12 o
 -10   8   6        4.12        2.27      0.78 o
  -9   8   6        0.12        1.70      0.91 o
  -8   8   6       17.63       17.41      1.77 o
  -7   8   6        8.86        6.88      1.00 o
  -6   8   6       24.67       20.70      1.68 o
  -5   8   6      240.12      257.46      9.73 o
  -4   8   6        8.82        8.22      0.81 o
  -3   8   6     1523.11     1471.72     35.74 o
  -2   8   6      132.33      111.34      3.55 o
  -1   8   6       79.55       81.68      7.80 o
   0   8   6      151.06      148.97      1.97 o
   1   8   6      655.58      591.49      3.97 o
   2   8   6        2.54        3.40      0.77 o
   3   8   6       14.41       14.48      0.95 o
   4   8   6      110.82      123.68      6.51 o
   5   8   6       12.64       12.16      0.86 o
   6   8   6        3.60        2.52      0.54 o
   7   8   6        0.77        1.13      0.56 o
   8   8   6       13.87       13.69      1.39 o
  -9   9   6       28.23       33.29      2.25 o
  -8   9   6        1.51        1.78      0.63 o
  -7   9   6      133.65      130.43      3.44 o
  -6   9   6        5.95        4.54      0.68 o
  -5   9   6       23.36       23.74      1.68 o
  -4   9   6       19.67       15.34      1.16 o
  -3   9   6       68.19       67.96      2.87 o
  -2   9   6      118.01       83.71     12.16 o
  -1   9   6      145.78      132.69      1.89 o
   0   9   6        0.65        1.94      0.39 o
   1   9   6       54.55       35.62      2.10 o
   2   9   6       31.67       32.10      1.39 o
   3   9   6        0.27        0.89      0.33 o
   4   9   6        0.06        0.53      0.25 o
   5   9   6      156.53      150.53      2.63 o
   6   9   6       13.12       10.40      1.06 o
   7   9   6        9.45        9.63      0.99 o
  -7  10   6       46.73       44.66      2.35 o
  -6  10   6       71.66       62.02      3.53 o
  -5  10   6        2.12        0.82      0.45 o
  -4  10   6        9.29        7.93      0.72 o
  -3  10   6      244.04      251.78      5.35 o
  -2  10   6       58.37       63.54      2.67 o
  -1  10   6       10.06        6.37      0.97 o
   0  10   6       10.12       12.18      1.07 o
   1  10   6       11.13       17.55      1.64 o
   2  10   6        4.46        4.49      0.73 o
   3  10   6        5.84        4.66      0.88 o
   4  10   6       11.34        5.81      0.84 o
   5  10   6       78.32       70.97      3.94 o
   6  10   6        1.62        0.77      0.27 o
  -6  11   6        0.89        1.88      0.44 o
  -5  11   6      166.21      184.95      6.45 o
  -4  11   6        0.10        1.32      0.37 o
  -3  11   6       37.42       43.73      2.23 o
  -2  11   6        0.80        2.02      0.52 o
  -1  11   6        6.26        4.97      3.39 o
   0  11   6        0.00        0.14      0.34 o
   1  11   6       30.15       25.15      1.71 o
   2  11   6       45.05       45.72      2.51 o
   3  11   6       42.13       58.64      3.04 o
   4  11   6      131.51      142.46      8.50 o
   5  11   6        7.56        9.05      1.32 o
  -3  12   6       40.44       43.52      2.59 o
  -2  12   6       11.69        9.56      5.49 o
  -1  12   6       69.08       76.10      4.09 o
   0  12   6       28.91       31.18      2.34 o
   1  12   6        2.66        1.67      0.49 o
   2  12   6        4.69        6.44      1.45 o
 -12   1   7       23.90       21.09      1.44 o
 -11   1   7       21.45       19.18      1.92 o
 -10   1   7        7.78        5.28      0.63 o
  -9   1   7       32.95       31.93      1.86 o
  -8   1   7        0.60        2.24      0.60 o
  -7   1   7        2.36        1.11      0.70 o
  -6   1   7        2.23        0.60      0.65 o
  -5   1   7       44.72       43.43      1.51 o
  -4   1   7       26.45       27.31      1.58 o
  -3   1   7      499.19      496.46      7.57 o
  -2   1   7       20.30       23.74      1.15 o
  -1   1   7      681.68      666.79      4.40 o
   0   1   7      290.58      280.82      3.60 o
   1   1   7      468.45      458.89      3.90 o
   2   1   7        1.97        2.41      0.42 o
   3   1   7        8.67        9.25      0.85 o
   4   1   7      125.29      106.49      5.71 o
   5   1   7      152.67      116.77      3.13 o
   6   1   7       39.45       34.10      1.90 o
   7   1   7       14.02       15.45      1.15 o
   8   1   7       17.63       17.91      2.27 o
   9   1   7      147.54      128.12     11.05 o
  10   1   7        0.80        0.78      0.62 o
 -12   2   7        5.59        6.39      1.20 o
 -11   2   7        6.19        3.66      1.30 o
 -10   2   7      200.34      205.66      5.72 o
  -9   2   7       10.08        8.15      1.12 o
  -8   2   7       77.37       73.47      3.15 o
  -7   2   7       25.71       27.73      4.02 o
  -6   2   7       73.50       73.40      3.37 o
  -5   2   7       22.53       25.33      6.77 o
  -4   2   7       10.67        8.91      1.89 o
  -3   2   7      574.22      630.16     30.37 o
  -2   2   7      207.93      214.09      1.73 o
  -1   2   7      700.41      713.09      4.63 o
   0   2   7       95.65       95.71      1.61 o
   1   2   7     1802.60     1794.37     15.84 o
   2   2   7      154.34      171.52      2.58 o
   3   2   7      225.97      200.61      8.57 o
   4   2   7      250.81      227.38      9.17 o
   5   2   7      337.76      285.71      6.71 o
   6   2   7      120.03      110.52      4.56 o
   7   2   7       22.31       22.48      1.81 o
   8   2   7       30.56       31.45      2.48 o
   9   2   7        9.40        7.90      1.09 o
  10   2   7        7.25        4.40      1.08 o
 -11   3   7       39.05       32.80      2.47 o
 -10   3   7       22.31       17.99      2.69 o
  -9   3   7      110.45      121.99      6.70 o
  -8   3   7        0.35        0.72      0.59 o
  -7   3   7      272.40      269.23      4.06 o
  -6   3   7       65.75       69.30     10.35 o
  -5   3   7      127.04      133.66      4.32 o
  -4   3   7       10.50        8.77      1.31 o
  -3   3   7       43.43       39.52      3.71 o
  -2   3   7        4.79        3.43      0.48 o
  -1   3   7      262.25      251.20      2.00 o
   0   3   7      295.63      300.81      2.37 o
   1   3   7     1034.76     1082.49      6.88 o
   2   3   7      625.44      546.08      9.38 o
   3   3   7      432.77      436.19     10.58 o
   4   3   7       34.35       27.66      1.62 o
   5   3   7        0.01        2.49      0.55 o
   6   3   7        7.20        6.26      0.70 o
   7   3   7        0.15        1.67      0.57 o
   8   3   7        3.79        5.16      0.61 o
   9   3   7        1.15        1.85      0.51 o
  10   3   7        9.69       10.46      1.26 o
 -11   4   7       57.67       63.52      4.00 o
 -10   4   7      212.12      219.66      4.89 o
  -9   4   7      102.31      105.77      3.96 o
  -8   4   7       21.64       23.64      2.08 o
  -7   4   7       21.71       18.68      2.89 o
  -6   4   7       28.49       23.08      2.20 o
  -5   4   7        8.33        2.20      1.65 o
  -4   4   7       56.54       59.35      2.21 o
  -3   4   7       28.46       23.80      0.83 o
  -2   4   7      109.81      105.98      3.09 o
  -1   4   7       25.93       23.54      1.05 o
   0   4   7        5.34        2.59      0.30 o
   1   4   7     1043.98     1046.66     13.88 o
   2   4   7       76.47       82.66      2.02 o
   3   4   7      278.49      269.65      5.00 o
   4   4   7        0.05        0.38      0.70 o
   5   4   7      459.55      455.87     14.91 o
   6   4   7        0.53        1.13      0.34 o
   7   4   7       17.84       20.73      1.78 o
   8   4   7       22.55       25.92      1.39 o
   9   4   7       25.54       25.18      1.38 o
  10   4   7        6.03        6.55      0.89 o
 -11   5   7        0.03        2.05      0.89 o
 -10   5   7       11.52        7.70      1.68 o
  -9   5   7       16.70       18.18      1.46 o
  -8   5   7       61.82       64.86      2.49 o
  -7   5   7       50.15       51.10      6.71 o
  -6   5   7        7.13        8.93      1.09 o
  -5   5   7       79.89       79.41      4.26 o
  -4   5   7       17.66       18.51      1.29 o
  -3   5   7        6.52        7.33      0.61 o
  -2   5   7      182.66      166.73      3.38 o
  -1   5   7        0.01        0.80      0.22 o
   0   5   7      144.23      137.67      2.17 o
   1   5   7       33.11       29.44      1.26 o
   2   5   7      349.30      336.44      4.65 o
   3   5   7       22.37       24.15      1.14 o
   4   5   7      167.88      171.50      3.65 o
   5   5   7        7.89        7.66      1.47 o
   6   5   7       66.05       62.08      3.21 o
   7   5   7       39.17       44.08      3.96 o
   8   5   7      282.48      342.63     18.39 o
   9   5   7      121.43      124.70      3.12 o
 -10   6   7       24.65       25.72      2.85 o
  -9   6   7        0.01        0.74      0.56 o
  -8   6   7       38.23       40.18      1.95 o
  -7   6   7       18.97       20.46      1.88 o
  -6   6   7       10.63        8.65      1.47 o
  -5   6   7       41.03       34.04      1.67 o
  -4   6   7      397.16      396.63      4.28 o
  -3   6   7      273.06      272.34      4.13 o
  -2   6   7       75.05       82.67      3.18 o
  -1   6   7        5.23        4.45      0.35 o
   0   6   7        4.35        3.36      0.55 o
   1   6   7        3.75        3.04      0.28 o
   2   6   7       44.99       40.63      1.78 o
   3   6   7       22.11       20.70      0.99 o
   4   6   7        2.92        2.65      0.66 o
   5   6   7       16.48       19.51      1.33 o
   6   6   7        1.81        1.64      0.52 o
   7   6   7       24.27       26.45      2.23 o
   8   6   7      229.97      292.31      9.94 o
   9   6   7        1.79        1.74      0.84 o
  -9   7   7        8.20        6.78      2.84 o
  -8   7   7       28.05       27.60      1.98 o
  -7   7   7       14.87       14.24      1.94 o
  -6   7   7      558.94      565.95     10.55 o
  -5   7   7      254.54      243.13      3.03 o
  -4   7   7      151.61      168.06      2.77 o
  -3   7   7      249.60      257.61      2.07 o
  -2   7   7     1236.63     1204.07     14.17 o
  -1   7   7       25.45       10.92      7.45 o
   0   7   7       23.84       18.53      1.04 o
   1   7   7       21.18       20.24      1.80 o
   2   7   7       14.93       11.27      1.02 o
   3   7   7        2.94        2.76      0.39 o
   4   7   7       33.84       32.62      1.49 o
   5   7   7       39.73       38.68      2.20 o
   6   7   7        2.97        4.08      0.74 o
   7   7   7       42.78       55.40      2.50 o
   8   7   7       91.96      113.01      7.75 o
  -9   8   7        3.89        2.34      1.23 o
  -8   8   7        5.96        4.20      1.87 o
  -7   8   7       11.70       10.26      1.45 o
  -6   8   7      118.74      113.40      2.84 o
  -5   8   7        9.96        6.71      0.67 o
  -4   8   7      478.65      479.81      6.38 o
  -3   8   7      121.30      118.67      2.25 o
  -2   8   7       82.84      101.97      7.37 o
  -1   8   7       23.10       24.79      1.26 o
   0   8   7        5.85        4.20      0.71 o
   1   8   7        0.15        1.41      0.37 o
   2   8   7      160.81      153.24      3.87 o
   3   8   7       46.59       41.21      2.50 o
   4   8   7        4.09        2.84      0.30 o
   5   8   7        0.18        0.53      0.22 o
   6   8   7       30.09       31.13      1.61 o
   7   8   7        1.56        2.17      0.45 o
  -7   9   7        6.91        5.55      0.78 o
  -6   9   7      690.60      705.11     14.01 o
  -5   9   7        1.27        1.81      0.36 o
  -4   9   7       63.80       67.06      2.33 o
  -3   9   7       14.51       12.92      1.11 o
  -2   9   7      112.33       90.11      3.75 o
  -1   9   7       11.46       13.73      1.34 o
   0   9   7        4.20        2.72      1.20 o
   1   9   7      108.33      102.82      3.21 o
   2   9   7       42.80       34.79      1.89 o
   3   9   7        0.10        0.49      0.35 o
   4   9   7       23.08       24.17      2.00 o
   5   9   7       11.89        9.84      1.11 o
   6   9   7       13.02       11.37      1.49 o
  -6  10   7       36.08       23.38      1.79 o
  -5  10   7        4.82        2.99      0.90 o
  -4  10   7       46.58       44.09      2.29 o
  -3  10   7        3.10        2.54      0.51 o
  -2  10   7        0.00        0.75      0.29 o
  -1  10   7        0.96        0.81      0.94 o
   0  10   7        6.74       11.29      1.73 o
   1  10   7       15.95       14.68      1.60 o
   2  10   7        0.27        1.31      0.72 o
   3  10   7        0.72        0.73      0.37 o
   4  10   7       68.79       70.00      3.10 o
  -3  11   7        1.21        2.08      0.44 o
  -2  11   7       26.01       23.43      1.45 o
  -1  11   7        0.15        1.76      0.51 o
   0  11   7       22.96       25.29      2.54 o
   1  11   7        0.06        2.21      0.43 o
   2  11   7       45.51       53.90      3.54 o
 -11   0   8        5.39        5.66      1.72 o
 -10   0   8       15.66       17.22      2.94 o
  -9   0   8        3.78        2.99      1.20 o
  -8   0   8      129.08      132.31      4.11 o
  -7   0   8       44.58       38.76      2.04 o
  -6   0   8     1130.25     1155.10     61.15 o
  -5   0   8        1.64        1.16      0.98 o
  -4   0   8     1172.55     1211.89     22.10 o
  -3   0   8      207.22      200.31      6.49 o
  -2   0   8     1035.14     1085.48     11.12 o
  -1   0   8        1.78        2.55      0.83 o
   0   0   8        1.05        1.94      0.63 o
   1   0   8        0.02        0.71      0.64 o
   2   0   8       47.51       38.43      2.43 o
   3   0   8        1.86        0.83      0.31 o
   4   0   8        1.64        1.70      0.42 o
   5   0   8       92.42       95.24      8.93 o
   6   0   8      150.79      129.93      2.72 o
   7   0   8        6.92        6.66      1.20 o
   8   0   8       30.72       35.78      3.89 o
   9   0   8      267.69      284.30      6.37 o
 -11   1   8        2.40        2.39      0.56 o
 -10   1   8        1.58        1.71      0.46 o
  -9   1   8       21.29       21.22      2.09 o
  -8   1   8        5.88        3.81      1.10 o
  -7   1   8        0.02        0.66      0.72 o
  -6   1   8       89.73       92.75      4.31 o
  -5   1   8       42.04       43.27      2.74 o
  -4   1   8      148.67      147.35      3.16 o
  -3   1   8      199.19      195.43      7.59 o
  -2   1   8      640.01      668.24      4.92 o
  -1   1   8      109.88      106.00      1.98 o
   0   1   8      217.65      220.45      2.17 o
   1   1   8       85.14       74.91      1.96 o
   2   1   8      107.58       84.67      2.32 o
   3   1   8       36.75       29.88      1.55 o
   4   1   8       20.46       19.42      1.18 o
   5   1   8       39.06       38.27      2.88 o
   6   1   8        6.69        3.84      0.81 o
   7   1   8        4.22        2.88      0.44 o
   8   1   8        3.03        3.17      0.78 o
   9   1   8        0.04        0.44      1.39 o
 -11   2   8        0.03        0.15      0.24 o
 -10   2   8       40.51       32.80      2.33 o
  -9   2   8        4.76        3.96      0.72 o
  -8   2   8        1.25        1.59      0.74 o
  -7   2   8        5.83        6.16      1.27 o
  -6   2   8      157.50      151.46      4.66 o
  -5   2   8        6.69        4.93      0.65 o
  -4   2   8      297.19      305.07     12.62 o
  -3   2   8        0.13        0.60      0.67 o
  -2   2   8     1023.37     1055.87     11.51 o
  -1   2   8      112.09       96.37      1.58 o
   0   2   8      164.49      158.07      2.60 o
   1   2   8      125.60      113.61      1.93 o
   2   2   8        0.05        2.30      0.29 o
   3   2   8       39.58       30.28      1.96 o
   4   2   8       36.63       33.39      3.47 o
   5   2   8        7.14        7.12      0.98 o
   6   2   8       49.21       42.22      3.43 o
   7   2   8       10.66       12.55      1.23 o
   8   2   8        6.38        4.77      0.86 o
   9   2   8       16.94       12.32      2.95 o
 -10   3   8        9.51        5.98      1.43 o
  -9   3   8       48.41       47.96      2.23 o
  -8   3   8        2.90        1.78      0.45 o
  -7   3   8       10.20        8.88      1.18 o
  -6   3   8        9.79        8.34      1.45 o
  -5   3   8      126.32      163.12     17.47 o
  -4   3   8       79.46       84.55      3.10 o
  -3   3   8       39.48       39.00      1.84 o
  -2   3   8     1040.29     1096.03     20.80 o
  -1   3   8       92.36      101.17      1.82 o
   0   3   8      208.12      199.21      3.26 o
   1   3   8      144.76      134.11      2.98 o
   2   3   8      642.31      596.17      7.89 o
   3   3   8      162.92      152.45      1.94 o
   4   3   8        1.71        0.92      0.44 o
   5   3   8        2.02        1.61      0.41 o
   6   3   8       94.57       84.38      3.31 o
   7   3   8        0.05        1.61      0.45 o
   8   3   8       18.51       19.19      1.78 o
   9   3   8        0.26        2.25      0.62 o
 -10   4   8       91.69       90.23      4.46 o
  -9   4   8        7.00        5.58      1.38 o
  -8   4   8       86.97       93.70      9.66 o
  -7   4   8        0.01        1.73      1.31 o
  -6   4   8       24.65       25.79      2.05 o
  -5   4   8        4.60        3.78      0.52 o
  -4   4   8        4.05        4.21      0.55 o
  -3   4   8      197.41      201.13      3.87 o
  -2   4   8       35.11       37.95      2.71 o
  -1   4   8      555.56      519.15      6.37 o
   0   4   8      109.77      111.37      1.85 o
   1   4   8        1.10        1.60      0.20 o
   2   4   8       32.10       24.79      1.27 o
   3   4   8        8.24        9.53      0.95 o
   4   4   8       38.03       39.94      2.45 o
   5   4   8      102.93      113.31      6.95 o
   6   4   8       92.30       92.46      5.74 o
   7   4   8       10.11        9.70      0.85 o
   8   4   8       85.84      104.91      3.46 o
 -10   5   8       35.37       30.59      1.98 o
  -9   5   8       32.38       29.73      1.67 o
  -8   5   8       27.53       27.16      1.68 o
  -7   5   8       11.01        9.53      1.28 o
  -6   5   8       62.66       65.01      2.12 o
  -5   5   8       79.03       76.36      3.13 o
  -4   5   8        0.66        1.10      0.39 o
  -3   5   8       24.27       25.75      1.74 o
  -2   5   8       41.32       37.55      1.84 o
  -1   5   8        0.02        1.08      0.31 o
   0   5   8       23.01       19.09      1.28 o
   1   5   8        4.18        2.32      0.23 o
   2   5   8        3.76        1.59      0.53 o
   3   5   8        0.50        1.25      0.49 o
   4   5   8        6.22        5.04      1.07 o
   5   5   8      110.15      118.61      8.18 o
   6   5   8        0.89        0.80      0.37 o
   7   5   8       75.41       83.36      2.45 o
   8   5   8        0.05        1.17      0.37 o
  -9   6   8       45.50       37.21      2.19 o
  -8   6   8      119.49      118.30      5.85 o
  -7   6   8        1.01        1.26      0.90 o
  -6   6   8       34.81       35.20      2.66 o
  -5   6   8      308.23      283.87      8.71 o
  -4   6   8       21.82       17.49      1.25 o
  -3   6   8      102.23       96.00      4.16 o
  -2   6   8       37.18       35.05      1.53 o
  -1   6   8       18.92       15.38      1.66 o
   0   6   8        6.56        5.01      0.85 o
   1   6   8      111.94      115.53      3.71 o
   2   6   8       92.11       87.43      3.22 o
   3   6   8       53.35       49.43      1.88 o
   4   6   8      103.83      108.43      6.93 o
   5   6   8      198.16      142.75     67.95 o
   6   6   8        0.02        0.32      0.33 o
   7   6   8        0.09        1.97      1.44 o
  -8   7   8        9.65        6.39      1.17 o
  -7   7   8      209.29      209.35      2.85 o
  -6   7   8      102.44      103.08      4.71 o
  -5   7   8       18.71       25.96      1.73 o
  -4   7   8        0.89        0.92      0.75 o
  -3   7   8        0.24        0.94      0.35 o
  -2   7   8        4.71        2.20      0.27 o
  -1   7   8       51.55       49.05      2.92 o
   0   7   8        2.77        1.58      0.54 o
   1   7   8       24.96       20.93      1.96 o
   2   7   8       36.91       37.87      5.35 o
   3   7   8        0.48        1.59      0.27 o
   4   7   8       14.11       15.22      0.96 o
   5   7   8      383.91      416.28     49.14 o
   6   7   8      131.09      126.91      9.87 o
  -7   8   8      123.11      125.97      4.11 o
  -6   8   8       88.99       92.12      1.91 o
  -5   8   8      404.55      377.01      6.84 o
  -4   8   8        3.96        1.40      0.37 o
  -3   8   8        1.44        0.88      0.26 o
  -2   8   8       25.71       20.31      1.43 o
  -1   8   8       58.68       48.18      3.38 o
   0   8   8        0.04        0.69      0.25 o
   1   8   8        1.22        1.55      1.14 o
   2   8   8        5.23        3.71      1.08 o
   3   8   8       11.31       13.66      1.31 o
   4   8   8        8.29       14.77      1.84 o
   5   8   8       99.77      103.36      4.67 o
  -6   9   8       41.23       39.33      2.23 o
  -5   9   8      149.27      143.70     12.43 o
  -4   9   8        0.05        0.00      0.98 o
  -3   9   8        2.27        4.12      1.18 o
  -2   9   8        1.43        1.08      0.33 o
  -1   9   8        8.68        5.27      1.23 o
   0   9   8       30.69       25.15      1.95 o
   1   9   8        7.64        3.77      1.12 o
   2   9   8       32.26       32.63      2.43 o
   3   9   8        5.86        4.20      1.19 o
   4   9   8       20.87       17.14      2.72 o
  -3  10   8        0.60        1.45      0.34 o
  -2  10   8       70.10       67.52      3.25 o
  -1  10   8       80.24       85.72      4.34 o
   0  10   8       14.94       22.02      2.32 o
   1  10   8        0.94        1.15      0.33 o
   2  10   8       16.58       18.54      1.55 o
 -10   1   9        6.44        5.39      1.45 o
  -9   1   9      590.57      626.41      8.71 o
  -8   1   9       27.68       29.35      4.26 o
  -7   1   9      637.46      656.02    126.82 o
  -6   1   9        8.33        9.91      1.12 o
  -5   1   9     1359.66     1476.84    189.18 o
  -4   1   9       29.53       31.64      1.64 o
  -3   1   9       81.80       78.45      2.48 o
  -2   1   9        0.47        1.53      0.25 o
  -1   1   9       14.17       17.06      0.90 o
   0   1   9        0.95        1.08      0.25 o
   1   1   9        8.51        9.61      0.69 o
   2   1   9       95.25       91.00      3.80 o
   3   1   9       88.59       78.64      3.45 o
   4   1   9        0.78        1.17      0.39 o
   5   1   9       40.00       43.37      2.96 o
   6   1   9      201.75      209.44      3.56 o
   7   1   9       19.15       26.53      1.86 o
   8   1   9        4.79        2.34      0.53 o
  -9   2   9        5.86        5.00      1.14 o
  -8   2   9       36.80       39.82      4.73 o
  -7   2   9       16.06       14.34      1.89 o
  -6   2   9      201.58      205.68      7.10 o
  -5   2   9      491.68      512.81     25.05 o
  -4   2   9      128.35      128.29      1.72 o
  -3   2   9      245.45      250.45     10.66 o
  -2   2   9       50.47       48.37      1.69 o
  -1   2   9      319.48      298.72      3.05 o
   0   2   9       84.32       77.74      2.32 o
   1   2   9       10.93        8.89      0.93 o
   2   2   9        5.53        4.06      0.72 o
   3   2   9       71.93       54.32      2.97 o
   4   2   9        3.90        6.12      0.65 o
   5   2   9       13.03       14.21      1.04 o
   6   2   9       12.66        9.98      1.35 o
   7   2   9      212.62      275.11      4.15 o
   8   2   9        0.60        2.23      0.58 o
  -9   3   9        1.64        3.04      1.03 o
  -8   3   9        8.24        7.36      1.70 o
  -7   3   9       11.12        6.98      0.89 o
  -6   3   9        5.13        2.87      0.48 o
  -5   3   9       99.78       95.89      7.74 o
  -4   3   9      146.83      139.18      5.51 o
  -3   3   9       55.43       56.80      3.50 o
  -2   3   9       54.21       52.38      2.57 o
  -1   3   9       16.07       10.06      1.09 o
   0   3   9        2.74        0.98      0.29 o
   1   3   9        4.21        3.54      0.46 o
   2   3   9       38.29       40.22      2.26 o
   3   3   9        5.28        7.56      0.84 o
   4   3   9       21.65       20.27      1.62 o
   5   3   9       33.67       39.63      2.25 o
   6   3   9        1.05        3.11      0.77 o
   7   3   9      195.49      220.50      7.32 o
  -9   4   9       13.96       14.54      2.10 o
  -8   4   9       94.22       99.95      2.15 o
  -7   4   9        0.01       -0.29      1.30 o
  -6   4   9        0.84        0.39      0.43 o
  -5   4   9       63.43       61.13      5.02 o
  -4   4   9        2.25        2.73      0.57 o
  -3   4   9        2.61        1.23      0.45 o
  -2   4   9      151.20      146.39      2.09 o
  -1   4   9       55.50       41.36      1.96 o
   0   4   9      151.15      142.10      2.55 o
   1   4   9       44.39       39.94      2.85 o
   2   4   9        4.96        3.99      0.69 o
   3   4   9       60.91       50.60      1.99 o
   4   4   9       18.05       18.93      1.32 o
   5   4   9       53.83       54.15      2.80 o
   6   4   9        3.14        4.03      0.85 o
   7   4   9      158.93      169.87      5.79 o
  -8   5   9       34.86       30.48      2.43 o
  -7   5   9        4.11        2.80      0.70 o
  -6   5   9      153.56      150.92      2.91 o
  -5   5   9       60.36       57.52      3.48 o
  -4   5   9      163.41      153.12      7.48 o
  -3   5   9        2.70        2.06      0.50 o
  -2   5   9       17.07       18.87      1.69 o
  -1   5   9      368.54      360.71     15.29 o
   0   5   9       21.23       22.51      2.39 o
   1   5   9      172.43      162.72      4.74 o
   2   5   9       46.18       49.82      2.29 o
   3   5   9        3.35        2.11      0.49 o
   4   5   9       11.46       10.80      1.13 o
   5   5   9       77.89       91.46      4.06 o
   6   5   9        1.28        1.41      0.45 o
  -7   6   9        1.75        1.90      0.57 o
  -6   6   9       22.38       19.96      1.87 o
  -5   6   9        6.75        3.98      1.08 o
  -4   6   9       97.45       90.37      5.57 o
  -3   6   9        0.08        1.24      0.92 o
  -2   6   9        9.07        7.24      0.80 o
  -1   6   9       26.40       27.31      1.80 o
   0   6   9        2.29        1.17      0.74 o
   1   6   9        3.86        5.51      0.75 o
   2   6   9      319.82      335.56      8.89 o
   3   6   9      213.49      219.07      5.75 o
   4   6   9      189.82      221.55      6.66 o
   5   6   9       57.38       61.57      2.73 o
  -6   7   9       14.15       10.68      1.34 o
  -5   7   9       13.71        9.98      1.52 o
  -4   7   9       10.72        5.19      1.19 o
  -3   7   9       14.70       10.69      2.32 o
  -2   7   9        6.16        4.68      1.12 o
  -1   7   9        0.14        1.16      0.41 o
   0   7   9       15.82       14.26      1.31 o
   1   7   9       12.63       17.92      1.73 o
   2   7   9      220.37      260.08      7.93 o
   3   7   9       67.66       85.83      4.98 o
   4   7   9        1.83        3.02      0.69 o
  -5   8   9        4.27        3.00      0.57 o
  -4   8   9        3.11        1.97      0.55 o
  -3   8   9       10.02        6.73      1.06 o
  -2   8   9        2.26        2.87      1.58 o
  -1   8   9       10.79       11.00      1.51 o
   0   8   9        0.03        0.27      0.52 o
   1   8   9        0.12        1.35      1.13 o
   2   8   9      193.34      250.62      8.55 o
   3   8   9       75.93       88.93      4.05 o
  -1   9   9       32.01       37.30      2.17 o
  -8   0  10     1416.85     1646.25    437.87 o
  -7   0  10       37.73       33.80      2.64 o
  -6   0  10      151.11      163.54      4.35 o
  -5   0  10        8.73        9.56      1.28 o
  -4   0  10       75.34       69.93      2.70 o
  -3   0  10        0.00        0.42      1.19 o
  -2   0  10        4.70        5.03      0.52 o
  -1   0  10      175.49      166.01      2.92 o
   0   0  10      110.31      118.19      2.35 o
   1   0  10        1.60        1.39      0.34 o
   2   0  10       81.55       75.63      3.43 o
   3   0  10      227.73      234.86      7.62 o
   4   0  10       58.46       91.67      2.45 o
   5   0  10        0.07        1.00      0.43 o
   6   0  10       45.01       45.13      5.13 o
  -8   1  10       28.94       31.16      2.08 o
  -7   1  10       24.93       25.86      1.79 o
  -6   1  10       39.08       38.90      2.34 o
  -5   1  10        3.70        3.63      0.74 o
  -4   1  10       63.05       60.91      3.20 o
  -3   1  10        7.79        8.28      0.81 o
  -2   1  10        0.67        1.98      0.43 o
  -1   1  10        4.00        3.83      0.35 o
   0   1  10       14.74       13.71      1.08 o
   1   1  10       23.92       27.57      1.77 o
   2   1  10       17.05       20.36      1.47 o
   3   1  10       53.60       55.07      2.86 o
   4   1  10      166.92      192.43      3.49 o
   5   1  10        0.35        0.10      0.42 o
   6   1  10       10.34        6.72      1.14 o
  -8   2  10      308.59      324.61     61.11 o
  -7   2  10       30.45       32.92      2.18 o
  -6   2  10       21.14       18.05      1.77 o
  -5   2  10        0.06        1.66      0.68 o
  -4   2  10        1.91        1.07      1.10 o
  -3   2  10        4.98        5.21      0.83 o
  -2   2  10        4.07        4.54      0.62 o
  -1   2  10        0.52        0.75      0.28 o
   0   2  10        1.35        0.59      0.43 o
   1   2  10        7.23        8.17      0.63 o
   2   2  10        8.88        9.29      0.72 o
   3   2  10       68.75       67.46      3.31 o
   4   2  10      188.28      213.53      3.84 o
   5   2  10       14.40       12.30      1.42 o
  -7   3  10       46.06       48.93      4.35 o
  -6   3  10       14.62       14.56      1.61 o
  -5   3  10       72.32       67.46      3.97 o
  -4   3  10       17.39       13.11      1.00 o
  -3   3  10      131.31      133.90      6.51 o
  -2   3  10       75.81       72.35      2.35 o
  -1   3  10        0.01        0.69      0.27 o
   0   3  10       92.43       81.59      2.33 o
   1   3  10        2.49        1.68      0.32 o
   2   3  10       96.29      105.22      2.44 o
   3   3  10        0.22        0.40      0.94 o
   4   3  10      270.51      307.45      3.96 o
   5   3  10       17.03       18.07      1.92 o
  -7   4  10       59.48       47.37      5.07 o
  -6   4  10        3.66        3.05      0.53 o
  -5   4  10        4.46        3.24      0.81 o
  -4   4  10      328.27      329.40     11.15 o
  -3   4  10        0.01        0.59      0.47 o
  -2   4  10       43.19       43.11      2.37 o
  -1   4  10        8.83        8.33      0.71 o
   0   4  10        2.75        0.84      0.31 o
   1   4  10        6.07        7.02      0.67 o
   2   4  10       29.10       32.90      1.74 o
   3   4  10       18.20       26.66      3.51 o
   4   4  10       94.57       89.36      3.29 o
   5   4  10        4.11        2.27      0.53 o
  -6   5  10        5.72        5.20      1.04 o
  -5   5  10       34.25       33.00      2.72 o
  -4   5  10        2.97        3.02      0.62 o
  -3   5  10       41.06       39.10      2.01 o
  -2   5  10       24.77       26.04      1.53 o
  -1   5  10       84.84       84.01      2.90 o
   0   5  10       66.41       76.84      6.23 o
   1   5  10       82.12       91.66      3.62 o
   2   5  10        0.04        1.23      0.58 o
   3   5  10        0.01        0.38      0.29 o
   4   5  10       60.24       58.22      4.77 o
  -5   6  10        0.02        0.39      0.72 o
  -4   6  10       79.92       83.88      4.43 o
  -3   6  10        9.32        9.70      2.26 o
  -2   6  10       57.70       56.09     10.49 o
  -1   6  10       44.23       49.17      2.43 o
   0   6  10       40.97       51.42      3.11 o
   1   6  10       16.70       22.52      1.73 o
   2   6  10       30.41       39.19      2.88 o
  -2   7  10        3.97        4.82      1.80 o
  -1   7  10      194.06      227.23      8.14 o
   0   7  10      176.48      200.29      6.95 o
  -5   1  11        4.36        4.07      0.60 o
  -4   1  11       26.22       24.14      1.97 o
  -3   1  11       28.18       28.49      2.08 o
  -2   1  11        5.44        6.65      1.00 o
  -1   1  11        1.18        1.30      0.29 o
   0   1  11      106.79      115.60      2.11 o
   1   1  11      246.25      298.41      7.90 o
   2   1  11        4.97        3.96      0.55 o
   3   1  11       19.56       20.37      1.85 o
  -5   2  11       13.61       11.92      1.43 o
  -4   2  11       18.19       19.22      2.32 o
  -3   2  11       48.51       50.66      3.68 o
  -2   2  11       10.01        9.70      1.00 o
  -1   2  11      110.60      111.96      2.01 o
   0   2  11       55.45       54.64      2.84 o
   1   2  11      296.22      288.56     10.90 o
   2   2  11        7.68        9.32      1.09 o
  -4   3  11        1.38        2.27      0.97 o
  -3   3  11        3.31        3.43      0.58 o
  -2   3  11        6.13        6.51      0.72 o
  -1   3  11       21.33       21.77      1.54 o
   0   3  11       24.86       21.99      1.49 o
   1   3  11      103.91       98.46      4.23 o
   2   3  11        6.93        6.11      0.85 o
  -2   4  11       45.44       36.94      2.29 o
  -1   4  11       17.69       19.74      1.51 o
   0   4  11        0.90        2.05      1.43 o
 
